# Supplementary material for: Behavioural correlations of the domestication syndrome are decoupled in modern dog breeds
Source: Nat Commun. 2019 Jun 3;10:2422. doi: 10.1038/s41467-019-10426-3 (PMC6546797; doi:10.1038/s41467-019-10426-3)
Supplement: Supplementary file 6 — Supplementary Data 2 [file 41467_2019_10426_MOESM6_ESM.xlsx]

## Sheet: Play_AggrD
Breed	Breed_type	Cor_type	Expected_cor	Zr	r	Vz	n
Airedale_Terrier	Modern	Play_AggrD	Negative	0.076	0.076	0.005	208
Akita	Ancient	Play_AggrD	Negative	0.049	0.049	0.053	22
Alaskan_Malamute	Ancient	Play_AggrD	Negative	0.041	0.04	0.04	28
American_Akita	Ancient	Play_AggrD	Negative	-0.128	-0.127	0.034	32
American_Staffordshire_Terrier	Modern	Play_AggrD	Negative	0.021	0.021	0.002	649
Australian_Cattle_Dog	Modern	Play_AggrD	Negative	-0.077	-0.076	0.005	198
Australian_Kelpie	Modern	Play_AggrD	Negative	-0.038	-0.038	0.001	1219
Australian_Shepherd	Modern	Play_AggrD	Negative	-0.011	-0.011	0.001	1875
Australian_Terrier	Modern	Play_AggrD	Negative	-0.16	-0.159	0.024	45
Bearded_Collie	Modern	Play_AggrD	Negative	0.129	0.128	0.005	207
Beauceron	Modern	Play_AggrD	Negative	-0.065	-0.065	0.004	245
Belgian_Groenendael	Modern	Play_AggrD	Negative	-0.06	-0.06	0.002	599
Belgian_Tevuren	Modern	Play_AggrD	Negative	0.019	0.019	0.001	1267
Beligian_Malinois	Modern	Play_AggrD	Negative	-0.055	-0.055	0.001	1405
Bernese_Mountain_Dog	Modern	Play_AggrD	Negative	-0.017	-0.017	0.001	1743
Border_Collie	Modern	Play_AggrD	Negative	-0.049	-0.049	0.001	821
Border_Terrier	Modern	Play_AggrD	Negative	0.069	0.069	0.003	377
Boston_Terrier	Modern	Play_AggrD	Negative	0.382	0.365	0.029	38
Bouvier_des_Flandres	Modern	Play_AggrD	Negative	-0.037	-0.037	0.002	520
Boxer	Modern	Play_AggrD	Negative	-0.004	-0.004	0.000216	4630
Briard	Modern	Play_AggrD	Negative	-0.073	-0.073	0.001	1327
Bull_Terrier	Modern	Play_AggrD	Negative	-0.01	-0.01	0.006	178
Bullmastiff	Modern	Play_AggrD	Negative	-0.258	-0.252	0.018	58
Cairn_Terrier	Modern	Play_AggrD	Negative	-0.011	-0.011	0.006	163
Cane_Corso	Modern	Play_AggrD	Negative	0.06	0.06	0.004	241
Cardigan_Welsh_Corgi	Modern	Play_AggrD	Negative	0.259	0.254	0.014	72
Cavalier_King_Charles_Spaniel	Modern	Play_AggrD	Negative	0.107	0.106	0.013	80
Chihuahua	Modern	Play_AggrD	Negative	0.055	0.055	0.024	44
Curly_Coated_Retriever	Modern	Play_AggrD	Negative	0.015	0.015	0.006	164
Dachshund	Modern	Play_AggrD	Negative	-0.063	-0.063	0.019	57
Dalmatian	Modern	Play_AggrD	Negative	0.07	0.07	0.003	366
Danish_Swedish_Farmdog	Modern	Play_AggrD	Negative	0.032	0.032	0.004	259
Doberman	Modern	Play_AggrD	Negative	0.038	0.038	0.001	1827
Dutch_Shepherd_Dog	Modern	Play_AggrD	Negative	-0.101	-0.101	0.007	153
English_Springer_Spaniel	Modern	Play_AggrD	Negative	0.026	0.026	0.001	818
Finnish_Lapphund	Modern	Play_AggrD	Negative	-0.049	-0.048	0.003	315
Flat_coated_Retriever	Modern	Play_AggrD	Negative	-0.058	-0.058	0.000465	2153
German_Pinscher	Modern	Play_AggrD	Negative	0.052	0.052	0.002	462
German_Shepherd	Modern	Play_AggrD	Negative	-0.01	-0.01	6.17e-05	16210
German_Shorthaired_Pointer	Modern	Play_AggrD	Negative	0.048	0.048	0.004	229
Giant_Schnauzer	Modern	Play_AggrD	Negative	-0.071	-0.071	0.001	1818
Golden_Retriever	Modern	Play_AggrD	Negative	0.007	0.007	0.000278	3595
Greater_Swiss_Mounatin_Dog	Modern	Play_AggrD	Negative	-0.063	-0.063	0.005	222
Hovawart	Modern	Play_AggrD	Negative	-0.025	-0.025	0.001	1756
Icelandic_Sheepdog	Modern	Play_AggrD	Negative	0.027	0.027	0.006	170
Irish_Softcoated_Wheaten_Terrier	Modern	Play_AggrD	Negative	0.025	0.025	0.001	1053
Jack_Russell_Terrier	Modern	Play_AggrD	Negative	0.133	0.132	0.003	329
Labrador_Retriever	Modern	Play_AggrD	Negative	0.023	0.023	0.000418	2397
Lapponian_Herder	Modern	Play_AggrD	Negative	0.049	0.049	0.004	243
Leonberger	Modern	Play_AggrD	Negative	0.069	0.068	0.001	1075
Medium_Poodle	Modern	Play_AggrD	Negative	0.005	0.005	0.004	237
Miniature_Pinscher	Modern	Play_AggrD	Negative	0.076	0.076	0.003	370
Miniature_Schnauzer	Modern	Play_AggrD	Negative	0.028	0.028	0.001	713
Newfoundland	Modern	Play_AggrD	Negative	-0.123	-0.122	0.021	50
Nova_Scotia_Duck_Tolling_Retriever	Modern	Play_AggrD	Negative	-0.029	-0.029	0.001	1499
Papillion	Modern	Play_AggrD	Negative	0.193	0.191	0.009	110
Parsons_Russell_Terrier	Modern	Play_AggrD	Negative	-0.136	-0.135	0.004	274
Portuguese_Water_Dog	Modern	Play_AggrD	Negative	0.054	0.054	0.004	228
Pug	Modern	Play_AggrD	Negative	0.375	0.358	0.029	38
Rhodesian_Ridgeback	Modern	Play_AggrD	Negative	-0.022	-0.022	0.001	1871
Romagna_Water_Dog	Modern	Play_AggrD	Negative	-0.045	-0.045	0.003	291
Rottweiler	Modern	Play_AggrD	Negative	-0.036	-0.036	0.000108	9221
Rough_Collie	Modern	Play_AggrD	Negative	0.054	0.054	0.000329	3040
Saint_Bernard	Modern	Play_AggrD	Negative	0.143	0.142	0.02	53
Saluki	Ancient	Play_AggrD	Negative	-0.256	-0.251	0.05	23
Samoyed	Ancient	Play_AggrD	Negative	0.005	0.005	0.011	95
Shetland_Sheepdog	Modern	Play_AggrD	Negative	0.082	0.081	0.004	275
Shiba	Ancient	Play_AggrD	Negative	-0.308	-0.298	0.038	29
Siberian_Husky	Ancient	Play_AggrD	Negative	0.293	0.285	0.067	18
Smooth_Collie	Modern	Play_AggrD	Negative	-0.033	-0.033	0.002	413
Staffordshire_Bull_Terrier	Modern	Play_AggrD	Negative	0	0	0.001	905
Standard_Poodle	Modern	Play_AggrD	Negative	-0.029	-0.029	0.002	608
Standard_Schnauzer	Modern	Play_AggrD	Negative	-0.019	-0.019	0.002	563
Swedish_Valhund	Modern	Play_AggrD	Negative	0.011	0.011	0.004	230
Weimaraner	Modern	Play_AggrD	Negative	-0.017	-0.017	0.005	215
West_Highland_White_Terrier	Modern	Play_AggrD	Negative	-0.066	-0.066	0.022	48
Whippet	Modern	Play_AggrD	Negative	-0.079	-0.078	0.006	168
White_Swiss_Shepherd_Dog	Modern	Play_AggrD	Negative	-0.022	-0.022	0.003	317

## Sheet: Play_AggrS
Breed	Breed_type	Cor_type	Expected_cor	Zr	r	Vz	n
Airedale_Terrier	Modern	Play_AggrS	Negative	0.036	0.036	0.005	208
Akita	Ancient	Play_AggrS	Negative	0.123	0.123	0.053	22
Alaskan_Malamute	Ancient	Play_AggrS	Negative	-0.55	-0.501	0.04	28
American_Akita	Ancient	Play_AggrS	Negative	-0.019	-0.019	0.034	32
American_Staffordshire_Terrier	Modern	Play_AggrS	Negative	-0.009	-0.009	0.002	648
Australian_Cattle_Dog	Modern	Play_AggrS	Negative	0.086	0.086	0.005	198
Australian_Kelpie	Modern	Play_AggrS	Negative	0.067	0.067	0.001	1217
Australian_Shepherd	Modern	Play_AggrS	Negative	0.056	0.056	0.001	1871
Australian_Terrier	Modern	Play_AggrS	Negative	-0.035	-0.035	0.024	45
Bearded_Collie	Modern	Play_AggrS	Negative	0.001	0.001	0.005	204
Beauceron	Modern	Play_AggrS	Negative	0.044	0.044	0.004	244
Belgian_Groenendael	Modern	Play_AggrS	Negative	0.087	0.087	0.002	597
Belgian_Tevuren	Modern	Play_AggrS	Negative	0.061	0.061	0.001	1265
Beligian_Malinois	Modern	Play_AggrS	Negative	-0.04	-0.04	0.001	1400
Bernese_Mountain_Dog	Modern	Play_AggrS	Negative	0.031	0.031	0.001	1736
Border_Collie	Modern	Play_AggrS	Negative	0.015	0.015	0.001	821
Border_Terrier	Modern	Play_AggrS	Negative	0.102	0.102	0.003	377
Boston_Terrier	Modern	Play_AggrS	Negative	0.419	0.396	0.029	38
Bouvier_des_Flandres	Modern	Play_AggrS	Negative	0.045	0.045	0.002	519
Boxer	Modern	Play_AggrS	Negative	0.008	0.008	0.000217	4617
Briard	Modern	Play_AggrS	Negative	0.025	0.025	0.001	1327
Bull_Terrier	Modern	Play_AggrS	Negative	0.101	0.1	0.006	178
Bullmastiff	Modern	Play_AggrS	Negative	0.063	0.063	0.019	57
Cairn_Terrier	Modern	Play_AggrS	Negative	-0.001	-0.001	0.006	163
Cane_Corso	Modern	Play_AggrS	Negative	0.026	0.026	0.004	239
Cardigan_Welsh_Corgi	Modern	Play_AggrS	Negative	0.196	0.193	0.014	72
Cavalier_King_Charles_Spaniel	Modern	Play_AggrS	Negative	0.145	0.144	0.013	79
Chihuahua	Modern	Play_AggrS	Negative	0.212	0.208	0.025	43
Curly_Coated_Retriever	Modern	Play_AggrS	Negative	0.135	0.134	0.006	164
Dachshund	Modern	Play_AggrS	Negative	0.194	0.192	0.019	57
Dalmatian	Modern	Play_AggrS	Negative	0.052	0.052	0.003	365
Danish_Swedish_Farmdog	Modern	Play_AggrS	Negative	0.067	0.067	0.004	259
Doberman	Modern	Play_AggrS	Negative	0.03	0.03	0.001	1821
Dutch_Shepherd_Dog	Modern	Play_AggrS	Negative	0.021	0.021	0.007	153
English_Springer_Spaniel	Modern	Play_AggrS	Negative	-0.005	-0.005	0.001	816
Finnish_Lapphund	Modern	Play_AggrS	Negative	0.13	0.129	0.003	311
Flat_coated_Retriever	Modern	Play_AggrS	Negative	0.016	0.016	0.000465	2152
German_Pinscher	Modern	Play_AggrS	Negative	0.044	0.043	0.002	455
German_Shepherd	Modern	Play_AggrS	Negative	-0.005	-0.005	6.18e-05	16196
German_Shorthaired_Pointer	Modern	Play_AggrS	Negative	0.069	0.069	0.004	229
Giant_Schnauzer	Modern	Play_AggrS	Negative	-0.009	-0.009	0.001	1813
Golden_Retriever	Modern	Play_AggrS	Negative	0.059	0.059	0.000279	3589
Greater_Swiss_Mounatin_Dog	Modern	Play_AggrS	Negative	0.093	0.093	0.005	222
Hovawart	Modern	Play_AggrS	Negative	0.025	0.025	0.001	1754
Icelandic_Sheepdog	Modern	Play_AggrS	Negative	0.12	0.12	0.006	169
Irish_Softcoated_Wheaten_Terrier	Modern	Play_AggrS	Negative	0.062	0.062	0.001	1048
Jack_Russell_Terrier	Modern	Play_AggrS	Negative	0.083	0.083	0.003	329
Labrador_Retriever	Modern	Play_AggrS	Negative	0.012	0.012	0.000418	2393
Lapponian_Herder	Modern	Play_AggrS	Negative	0.137	0.136	0.004	239
Leonberger	Modern	Play_AggrS	Negative	0.144	0.143	0.001	1064
Medium_Poodle	Modern	Play_AggrS	Negative	-0.028	-0.028	0.004	237
Miniature_Pinscher	Modern	Play_AggrS	Negative	0.096	0.096	0.003	363
Miniature_Schnauzer	Modern	Play_AggrS	Negative	0.015	0.015	0.001	713
Newfoundland	Modern	Play_AggrS	Negative	-0.097	-0.097	0.021	50
Nova_Scotia_Duck_Tolling_Retriever	Modern	Play_AggrS	Negative	0.09	0.089	0.001	1494
Papillion	Modern	Play_AggrS	Negative	0.239	0.235	0.009	110
Parsons_Russell_Terrier	Modern	Play_AggrS	Negative	0	0	0.004	274
Portuguese_Water_Dog	Modern	Play_AggrS	Negative	0.064	0.064	0.004	228
Pug	Modern	Play_AggrS	Negative	-0.051	-0.051	0.029	38
Rhodesian_Ridgeback	Modern	Play_AggrS	Negative	0.056	0.056	0.001	1866
Romagna_Water_Dog	Modern	Play_AggrS	Negative	-0.03	-0.03	0.003	289
Rottweiler	Modern	Play_AggrS	Negative	0.009	0.009	0.000109	9214
Rough_Collie	Modern	Play_AggrS	Negative	0.125	0.125	0.000334	2994
Saint_Bernard	Modern	Play_AggrS	Negative	0.238	0.233	0.021	51
Saluki	Ancient	Play_AggrS	Negative	-0.492	-0.456	0.05	23
Samoyed	Ancient	Play_AggrS	Negative	0.093	0.093	0.011	95
Shetland_Sheepdog	Modern	Play_AggrS	Negative	0.142	0.141	0.004	271
Shiba	Ancient	Play_AggrS	Negative	0.082	0.082	0.038	29
Siberian_Husky	Ancient	Play_AggrS	Negative	0.095	0.095	0.067	18
Smooth_Collie	Modern	Play_AggrS	Negative	0.043	0.043	0.002	409
Staffordshire_Bull_Terrier	Modern	Play_AggrS	Negative	-0.006	-0.006	0.001	901
Standard_Poodle	Modern	Play_AggrS	Negative	0.058	0.058	0.002	607
Standard_Schnauzer	Modern	Play_AggrS	Negative	0.065	0.065	0.002	560
Swedish_Valhund	Modern	Play_AggrS	Negative	0.182	0.18	0.004	230
Weimaraner	Modern	Play_AggrS	Negative	0.07	0.07	0.005	214
West_Highland_White_Terrier	Modern	Play_AggrS	Negative	0.057	0.057	0.023	47
Whippet	Modern	Play_AggrS	Negative	0.078	0.078	0.006	168
White_Swiss_Shepherd_Dog	Modern	Play_AggrS	Negative	-0.001	-0.001	0.003	315

## Sheet: Play_AggrP
Breed	Breed_type	Cor_type	Expected_cor	Zr	r	Vz	n
Airedale_Terrier	Modern	Play_AggrP	Negative	0.002	0.002	0.005	186
Akita	Ancient	Play_AggrP	Negative	0.047	0.047	0.059	20
Alaskan_Malamute	Ancient	Play_AggrP	Negative	-0.004	-0.004	0.043	26
American_Akita	Ancient	Play_AggrP	Negative	0.024	0.024	0.04	28
American_Staffordshire_Terrier	Modern	Play_AggrP	Negative	0.027	0.027	0.002	638
Australian_Cattle_Dog	Modern	Play_AggrP	Negative	0.082	0.082	0.005	197
Australian_Kelpie	Modern	Play_AggrP	Negative	-0.006	-0.006	0.001	1200
Australian_Shepherd	Modern	Play_AggrP	Negative	0.042	0.042	0.001	1833
Australian_Terrier	Modern	Play_AggrP	Negative	0.296	0.288	0.024	45
Bearded_Collie	Modern	Play_AggrP	Negative	0.077	0.077	0.005	189
Beauceron	Modern	Play_AggrP	Negative	0.066	0.066	0.004	242
Belgian_Groenendael	Modern	Play_AggrP	Negative	0.04	0.04	0.002	590
Belgian_Tevuren	Modern	Play_AggrP	Negative	0.054	0.054	0.001	1247
Beligian_Malinois	Modern	Play_AggrP	Negative	-0.013	-0.013	0.001	1396
Bernese_Mountain_Dog	Modern	Play_AggrP	Negative	-0.024	-0.024	0.001	1692
Border_Collie	Modern	Play_AggrP	Negative	-0.054	-0.054	0.001	805
Border_Terrier	Modern	Play_AggrP	Negative	0.032	0.031	0.003	376
Boston_Terrier	Modern	Play_AggrP	Negative	0.134	0.133	0.029	37
Bouvier_des_Flandres	Modern	Play_AggrP	Negative	0.045	0.045	0.002	516
Boxer	Modern	Play_AggrP	Negative	0.067	0.066	0.000219	4566
Briard	Modern	Play_AggrP	Negative	-0.038	-0.038	0.001	1306
Bull_Terrier	Modern	Play_AggrP	Negative	0.018	0.018	0.006	178
Bullmastiff	Modern	Play_AggrP	Negative	0.131	0.13	0.023	46
Cairn_Terrier	Modern	Play_AggrP	Negative	-0.007	-0.007	0.006	163
Cane_Corso	Modern	Play_AggrP	Negative	-0.035	-0.035	0.004	226
Cardigan_Welsh_Corgi	Modern	Play_AggrP	Negative	0.19	0.188	0.014	72
Cavalier_King_Charles_Spaniel	Modern	Play_AggrP	Negative	0.032	0.032	0.013	79
Chihuahua	Modern	Play_AggrP	Negative	0.346	0.332	0.025	43
Curly_Coated_Retriever	Modern	Play_AggrP	Negative	-0.02	-0.02	0.006	162
Dachshund	Modern	Play_AggrP	Negative	-0.192	-0.189	0.019	56
Dalmatian	Modern	Play_AggrP	Negative	0.084	0.084	0.003	362
Danish_Swedish_Farmdog	Modern	Play_AggrP	Negative	0.21	0.207	0.004	255
Doberman	Modern	Play_AggrP	Negative	0.037	0.037	0.001	1773
Dutch_Shepherd_Dog	Modern	Play_AggrP	Negative	0.055	0.055	0.007	151
English_Springer_Spaniel	Modern	Play_AggrP	Negative	0.021	0.021	0.001	802
Finnish_Lapphund	Modern	Play_AggrP	Negative	0.028	0.028	0.003	297
Flat_coated_Retriever	Modern	Play_AggrP	Negative	-0.007	-0.007	0.000468	2142
German_Pinscher	Modern	Play_AggrP	Negative	0.079	0.079	0.002	440
German_Shepherd	Modern	Play_AggrP	Negative	0.019	0.019	6.2e-05	16125
German_Shorthaired_Pointer	Modern	Play_AggrP	Negative	0.03	0.03	0.004	227
Giant_Schnauzer	Modern	Play_AggrP	Negative	0.028	0.028	0.001	1789
Golden_Retriever	Modern	Play_AggrP	Negative	0.004	0.004	0.000288	3474
Greater_Swiss_Mounatin_Dog	Modern	Play_AggrP	Negative	-0.003	-0.003	0.005	220
Hovawart	Modern	Play_AggrP	Negative	0.054	0.054	0.001	1726
Icelandic_Sheepdog	Modern	Play_AggrP	Negative	0.136	0.136	0.006	164
Irish_Softcoated_Wheaten_Terrier	Modern	Play_AggrP	Negative	0.051	0.051	0.001	1029
Jack_Russell_Terrier	Modern	Play_AggrP	Negative	0.093	0.093	0.003	323
Labrador_Retriever	Modern	Play_AggrP	Negative	0.025	0.025	0.00042	2384
Lapponian_Herder	Modern	Play_AggrP	Negative	0.071	0.071	0.004	234
Leonberger	Modern	Play_AggrP	Negative	0.11	0.11	0.001	994
Medium_Poodle	Modern	Play_AggrP	Negative	-0.049	-0.049	0.004	233
Miniature_Pinscher	Modern	Play_AggrP	Negative	0.129	0.128	0.003	358
Miniature_Schnauzer	Modern	Play_AggrP	Negative	-0.003	-0.003	0.001	710
Newfoundland	Modern	Play_AggrP	Negative	0.027	0.027	0.021	50
Nova_Scotia_Duck_Tolling_Retriever	Modern	Play_AggrP	Negative	0.03	0.03	0.001	1449
Papillion	Modern	Play_AggrP	Negative	0.075	0.075	0.01	106
Parsons_Russell_Terrier	Modern	Play_AggrP	Negative	-0.018	-0.018	0.004	272
Portuguese_Water_Dog	Modern	Play_AggrP	Negative	0.145	0.144	0.004	228
Pug	Modern	Play_AggrP	Negative	0.074	0.074	0.029	37
Rhodesian_Ridgeback	Modern	Play_AggrP	Negative	0.036	0.036	0.001	1812
Romagna_Water_Dog	Modern	Play_AggrP	Negative	0.065	0.065	0.004	279
Rottweiler	Modern	Play_AggrP	Negative	0.023	0.023	0.00011	9106
Rough_Collie	Modern	Play_AggrP	Negative	0.091	0.091	0.000364	2753
Saint_Bernard	Modern	Play_AggrP	Negative	0.031	0.031	0.021	51
Saluki	Ancient	Play_AggrP	Negative	0.143	0.142	0.053	22
Samoyed	Ancient	Play_AggrP	Negative	0.24	0.235	0.011	93
Shetland_Sheepdog	Modern	Play_AggrP	Negative	0.088	0.088	0.004	265
Shiba	Ancient	Play_AggrP	Negative	0.09	0.09	0.04	28
Siberian_Husky	Ancient	Play_AggrP	Negative	-0.416	-0.393	0.071	17
Smooth_Collie	Modern	Play_AggrP	Negative	0.019	0.019	0.003	400
Staffordshire_Bull_Terrier	Modern	Play_AggrP	Negative	-0.024	-0.024	0.001	887
Standard_Poodle	Modern	Play_AggrP	Negative	-0.002	-0.002	0.002	587
Standard_Schnauzer	Modern	Play_AggrP	Negative	0.04	0.04	0.002	544
Swedish_Valhund	Modern	Play_AggrP	Negative	0.123	0.122	0.004	229
Weimaraner	Modern	Play_AggrP	Negative	0.003	0.003	0.005	212
West_Highland_White_Terrier	Modern	Play_AggrP	Negative	-0.084	-0.084	0.023	46
Whippet	Modern	Play_AggrP	Negative	0.058	0.058	0.006	168
White_Swiss_Shepherd_Dog	Modern	Play_AggrP	Negative	-0.046	-0.046	0.003	310

## Sheet: Play_FearS
Breed	Breed_type	Cor_type	Expected_cor	Zr	r	Vz	n
Airedale_Terrier	Modern	Play_FearS	Negative	0.046	0.046	0.005	208
Akita	Ancient	Play_FearS	Negative	-0.235	-0.231	0.053	22
Alaskan_Malamute	Ancient	Play_FearS	Negative	-0.14	-0.139	0.04	28
American_Akita	Ancient	Play_FearS	Negative	-0.342	-0.329	0.034	32
American_Staffordshire_Terrier	Modern	Play_FearS	Negative	0.012	0.012	0.002	649
Australian_Cattle_Dog	Modern	Play_FearS	Negative	-0.186	-0.184	0.005	198
Australian_Kelpie	Modern	Play_FearS	Negative	-0.049	-0.049	0.001	1218
Australian_Shepherd	Modern	Play_FearS	Negative	-0.067	-0.067	0.001	1875
Australian_Terrier	Modern	Play_FearS	Negative	-0.023	-0.023	0.024	45
Bearded_Collie	Modern	Play_FearS	Negative	-0.01	-0.01	0.005	206
Beauceron	Modern	Play_FearS	Negative	-0.049	-0.049	0.004	245
Belgian_Groenendael	Modern	Play_FearS	Negative	-0.07	-0.069	0.002	597
Belgian_Tevuren	Modern	Play_FearS	Negative	-0.093	-0.093	0.001	1265
Beligian_Malinois	Modern	Play_FearS	Negative	-0.189	-0.187	0.001	1400
Bernese_Mountain_Dog	Modern	Play_FearS	Negative	-0.009	-0.009	0.001	1736
Border_Collie	Modern	Play_FearS	Negative	-0.108	-0.107	0.001	821
Border_Terrier	Modern	Play_FearS	Negative	0.036	0.036	0.003	377
Boston_Terrier	Modern	Play_FearS	Negative	0.191	0.189	0.029	38
Bouvier_des_Flandres	Modern	Play_FearS	Negative	0.03	0.03	0.002	519
Boxer	Modern	Play_FearS	Negative	-0.073	-0.072	0.000217	4620
Briard	Modern	Play_FearS	Negative	-0.074	-0.074	0.001	1327
Bull_Terrier	Modern	Play_FearS	Negative	-0.113	-0.113	0.006	178
Bullmastiff	Modern	Play_FearS	Negative	-0.083	-0.083	0.018	58
Cairn_Terrier	Modern	Play_FearS	Negative	-0.116	-0.115	0.006	163
Cane_Corso	Modern	Play_FearS	Negative	-0.074	-0.074	0.004	240
Cardigan_Welsh_Corgi	Modern	Play_FearS	Negative	-0.068	-0.067	0.014	72
Cavalier_King_Charles_Spaniel	Modern	Play_FearS	Negative	-0.076	-0.076	0.013	79
Chihuahua	Modern	Play_FearS	Negative	-0.193	-0.191	0.024	44
Curly_Coated_Retriever	Modern	Play_FearS	Negative	0.007	0.007	0.006	164
Dachshund	Modern	Play_FearS	Negative	0.155	0.154	0.019	57
Dalmatian	Modern	Play_FearS	Negative	-0.043	-0.043	0.003	366
Danish_Swedish_Farmdog	Modern	Play_FearS	Negative	-0.007	-0.007	0.004	259
Doberman	Modern	Play_FearS	Negative	-0.167	-0.166	0.001	1822
Dutch_Shepherd_Dog	Modern	Play_FearS	Negative	-0.06	-0.06	0.007	153
English_Springer_Spaniel	Modern	Play_FearS	Negative	-0.078	-0.077	0.001	816
Finnish_Lapphund	Modern	Play_FearS	Negative	0.032	0.032	0.003	312
Flat_coated_Retriever	Modern	Play_FearS	Negative	-0.041	-0.041	0.000465	2153
German_Pinscher	Modern	Play_FearS	Negative	0.008	0.008	0.002	457
German_Shepherd	Modern	Play_FearS	Negative	-0.16	-0.158	6.17e-05	16201
German_Shorthaired_Pointer	Modern	Play_FearS	Negative	-0.088	-0.088	0.004	229
Giant_Schnauzer	Modern	Play_FearS	Negative	-0.15	-0.149	0.001	1814
Golden_Retriever	Modern	Play_FearS	Negative	-0.072	-0.072	0.000279	3591
Greater_Swiss_Mounatin_Dog	Modern	Play_FearS	Negative	-0.039	-0.039	0.005	222
Hovawart	Modern	Play_FearS	Negative	-0.073	-0.073	0.001	1755
Icelandic_Sheepdog	Modern	Play_FearS	Negative	-0.128	-0.127	0.006	169
Irish_Softcoated_Wheaten_Terrier	Modern	Play_FearS	Negative	-0.025	-0.025	0.001	1050
Jack_Russell_Terrier	Modern	Play_FearS	Negative	-0.041	-0.041	0.003	329
Labrador_Retriever	Modern	Play_FearS	Negative	-0.09	-0.09	0.000418	2394
Lapponian_Herder	Modern	Play_FearS	Negative	0.021	0.021	0.004	241
Leonberger	Modern	Play_FearS	Negative	-0.123	-0.122	0.001	1069
Medium_Poodle	Modern	Play_FearS	Negative	-0.037	-0.037	0.004	237
Miniature_Pinscher	Modern	Play_FearS	Negative	0.038	0.037	0.003	365
Miniature_Schnauzer	Modern	Play_FearS	Negative	-0.022	-0.022	0.001	713
Newfoundland	Modern	Play_FearS	Negative	-0.15	-0.149	0.021	50
Nova_Scotia_Duck_Tolling_Retriever	Modern	Play_FearS	Negative	-0.036	-0.036	0.001	1495
Papillion	Modern	Play_FearS	Negative	0.16	0.159	0.009	110
Parsons_Russell_Terrier	Modern	Play_FearS	Negative	-0.114	-0.114	0.004	274
Portuguese_Water_Dog	Modern	Play_FearS	Negative	-0.04	-0.04	0.004	228
Pug	Modern	Play_FearS	Negative	-0.205	-0.202	0.029	38
Rhodesian_Ridgeback	Modern	Play_FearS	Negative	-0.034	-0.034	0.001	1870
Romagna_Water_Dog	Modern	Play_FearS	Negative	0.096	0.096	0.003	290
Rottweiler	Modern	Play_FearS	Negative	-0.063	-0.063	0.000109	9217
Rough_Collie	Modern	Play_FearS	Negative	-0.09	-0.09	0.000332	3015
Saint_Bernard	Modern	Play_FearS	Negative	-0.27	-0.264	0.021	51
Saluki	Ancient	Play_FearS	Negative	-0.005	-0.005	0.05	23
Samoyed	Ancient	Play_FearS	Negative	-0.236	-0.232	0.011	95
Shetland_Sheepdog	Modern	Play_FearS	Negative	-0.037	-0.037	0.004	271
Shiba	Ancient	Play_FearS	Negative	0.125	0.124	0.038	29
Siberian_Husky	Ancient	Play_FearS	Negative	0.093	0.093	0.067	18
Smooth_Collie	Modern	Play_FearS	Negative	-0.055	-0.055	0.002	410
Staffordshire_Bull_Terrier	Modern	Play_FearS	Negative	-0.098	-0.098	0.001	901
Standard_Poodle	Modern	Play_FearS	Negative	-0.005	-0.005	0.002	607
Standard_Schnauzer	Modern	Play_FearS	Negative	-0.095	-0.095	0.002	561
Swedish_Valhund	Modern	Play_FearS	Negative	-0.045	-0.045	0.004	230
Weimaraner	Modern	Play_FearS	Negative	-0.025	-0.025	0.005	214
West_Highland_White_Terrier	Modern	Play_FearS	Negative	-0.006	-0.006	0.022	48
Whippet	Modern	Play_FearS	Negative	-0.224	-0.22	0.006	168
White_Swiss_Shepherd_Dog	Modern	Play_FearS	Negative	-0.221	-0.217	0.003	315

## Sheet: Play_FearP
Breed	Breed_type	Cor_type	Expected_cor	Zr	r	Vz	n
Airedale_Terrier	Modern	Play_FearP	Negative	0.009	0.009	0.005	186
Akita	Ancient	Play_FearP	Negative	-0.157	-0.156	0.059	20
Alaskan_Malamute	Ancient	Play_FearP	Negative	-0.006	-0.006	0.043	26
American_Akita	Ancient	Play_FearP	Negative	-0.292	-0.284	0.04	28
American_Staffordshire_Terrier	Modern	Play_FearP	Negative	-0.031	-0.031	0.002	638
Australian_Cattle_Dog	Modern	Play_FearP	Negative	-0.013	-0.013	0.005	197
Australian_Kelpie	Modern	Play_FearP	Negative	-0.032	-0.032	0.001	1200
Australian_Shepherd	Modern	Play_FearP	Negative	-0.006	-0.006	0.001	1833
Australian_Terrier	Modern	Play_FearP	Negative	-0.119	-0.119	0.024	45
Bearded_Collie	Modern	Play_FearP	Negative	-0.018	-0.018	0.005	188
Beauceron	Modern	Play_FearP	Negative	-0.04	-0.04	0.004	242
Belgian_Groenendael	Modern	Play_FearP	Negative	-0.064	-0.064	0.002	590
Belgian_Tevuren	Modern	Play_FearP	Negative	-0.063	-0.063	0.001	1247
Beligian_Malinois	Modern	Play_FearP	Negative	-0.111	-0.11	0.001	1396
Bernese_Mountain_Dog	Modern	Play_FearP	Negative	0.017	0.017	0.001	1692
Border_Collie	Modern	Play_FearP	Negative	-0.033	-0.033	0.001	804
Border_Terrier	Modern	Play_FearP	Negative	-0.085	-0.085	0.003	376
Boston_Terrier	Modern	Play_FearP	Negative	0.135	0.134	0.029	37
Bouvier_des_Flandres	Modern	Play_FearP	Negative	-0.016	-0.016	0.002	516
Boxer	Modern	Play_FearP	Negative	-0.019	-0.019	0.000219	4566
Briard	Modern	Play_FearP	Negative	0.016	0.016	0.001	1306
Bull_Terrier	Modern	Play_FearP	Negative	-0.244	-0.239	0.006	178
Bullmastiff	Modern	Play_FearP	Negative	0.217	0.214	0.023	46
Cairn_Terrier	Modern	Play_FearP	Negative	-0.002	-0.002	0.006	163
Cane_Corso	Modern	Play_FearP	Negative	-0.086	-0.086	0.004	226
Cardigan_Welsh_Corgi	Modern	Play_FearP	Negative	0.201	0.198	0.014	72
Cavalier_King_Charles_Spaniel	Modern	Play_FearP	Negative	-0.013	-0.013	0.013	79
Chihuahua	Modern	Play_FearP	Negative	0.176	0.174	0.025	43
Curly_Coated_Retriever	Modern	Play_FearP	Negative	-0.122	-0.122	0.006	162
Dachshund	Modern	Play_FearP	Negative	-0.102	-0.101	0.019	56
Dalmatian	Modern	Play_FearP	Negative	0.051	0.051	0.003	362
Danish_Swedish_Farmdog	Modern	Play_FearP	Negative	0.002	0.002	0.004	255
Doberman	Modern	Play_FearP	Negative	-0.054	-0.054	0.001	1773
Dutch_Shepherd_Dog	Modern	Play_FearP	Negative	-0.048	-0.048	0.007	151
English_Springer_Spaniel	Modern	Play_FearP	Negative	-0.051	-0.051	0.001	801
Finnish_Lapphund	Modern	Play_FearP	Negative	-0.007	-0.007	0.003	297
Flat_coated_Retriever	Modern	Play_FearP	Negative	-0.042	-0.042	0.000468	2142
German_Pinscher	Modern	Play_FearP	Negative	0.069	0.069	0.002	440
German_Shepherd	Modern	Play_FearP	Negative	-0.101	-0.101	6.2e-05	16125
German_Shorthaired_Pointer	Modern	Play_FearP	Negative	0	0	0.004	227
Giant_Schnauzer	Modern	Play_FearP	Negative	-0.092	-0.092	0.001	1789
Golden_Retriever	Modern	Play_FearP	Negative	-0.002	-0.002	0	3475
Greater_Swiss_Mounatin_Dog	Modern	Play_FearP	Negative	-0.039	-0.039	0.005	220
Hovawart	Modern	Play_FearP	Negative	-0.036	-0.036	0.001	1727
Icelandic_Sheepdog	Modern	Play_FearP	Negative	0.012	0.012	0.006	163
Irish_Softcoated_Wheaten_Terrier	Modern	Play_FearP	Negative	0.081	0.081	0.001	1028
Jack_Russell_Terrier	Modern	Play_FearP	Negative	-0.081	-0.081	0.003	323
Labrador_Retriever	Modern	Play_FearP	Negative	-0.066	-0.066	0.00042	2385
Lapponian_Herder	Modern	Play_FearP	Negative	-0.087	-0.087	0.004	234
Leonberger	Modern	Play_FearP	Negative	0.011	0.011	0.001	993
Medium_Poodle	Modern	Play_FearP	Negative	-0.007	-0.007	0.004	233
Miniature_Pinscher	Modern	Play_FearP	Negative	-0.01	-0.01	0.003	358
Miniature_Schnauzer	Modern	Play_FearP	Negative	0.006	0.006	0.001	710
Newfoundland	Modern	Play_FearP	Negative	-0.233	-0.229	0.021	50
Nova_Scotia_Duck_Tolling_Retriever	Modern	Play_FearP	Negative	-0.002	-0.002	0.001	1449
Papillion	Modern	Play_FearP	Negative	0.03	0.03	0.01	106
Parsons_Russell_Terrier	Modern	Play_FearP	Negative	-0.163	-0.161	0.004	272
Portuguese_Water_Dog	Modern	Play_FearP	Negative	-0.068	-0.068	0.004	228
Pug	Modern	Play_FearP	Negative	0.178	0.176	0.029	37
Rhodesian_Ridgeback	Modern	Play_FearP	Negative	0.006	0.006	0.001	1812
Romagna_Water_Dog	Modern	Play_FearP	Negative	-0.013	-0.013	0.004	280
Rottweiler	Modern	Play_FearP	Negative	-0.016	-0.016	0.00011	9106
Rough_Collie	Modern	Play_FearP	Negative	-0.059	-0.059	0.000364	2753
Saint_Bernard	Modern	Play_FearP	Negative	-0.208	-0.205	0.021	51
Saluki	Ancient	Play_FearP	Negative	-0.425	-0.401	0.053	22
Samoyed	Ancient	Play_FearP	Negative	-0.101	-0.101	0.011	93
Shetland_Sheepdog	Modern	Play_FearP	Negative	-0.022	-0.022	0.004	265
Shiba	Ancient	Play_FearP	Negative	0.103	0.103	0.04	28
Siberian_Husky	Ancient	Play_FearP	Negative	-0.285	-0.278	0.071	17
Smooth_Collie	Modern	Play_FearP	Negative	-0.147	-0.146	0.003	400
Staffordshire_Bull_Terrier	Modern	Play_FearP	Negative	-0.006	-0.006	0.001	886
Standard_Poodle	Modern	Play_FearP	Negative	0.016	0.016	0.002	587
Standard_Schnauzer	Modern	Play_FearP	Negative	-0.052	-0.052	0.002	545
Swedish_Valhund	Modern	Play_FearP	Negative	-0.123	-0.122	0.004	229
Weimaraner	Modern	Play_FearP	Negative	-0.009	-0.009	0.005	213
West_Highland_White_Terrier	Modern	Play_FearP	Negative	0.008	0.008	0.023	46
Whippet	Modern	Play_FearP	Negative	0.02	0.02	0.006	168
White_Swiss_Shepherd_Dog	Modern	Play_FearP	Negative	-0.109	-0.109	0.003	310
