# Supplementary material for: Behavioural correlations of the domestication syndrome are decoupled in modern dog breeds
Source: Nat Commun. 2019 Jun 3;10:2422. doi: 10.1038/s41467-019-10426-3 (PMC6546797; doi:10.1038/s41467-019-10426-3)
Supplement: Supplementary file 8 — Source Data [file 41467_2019_10426_MOESM8_ESM.xlsx]

## Sheet: Fig 1, Supp Fig 1-4
Breed	Breed_type	Cor_type	Expected_cor	Zr	r	Vz	n
Airedale_Terrier	Modern	Soc_Play	Positive	0.227	0.223	0.005	210
Akita	Ancient	Soc_Play	Positive	0.004	0.004	0.053	22
Alaskan_Malamute	Ancient	Soc_Play	Positive	0.514	0.473	0.04	28
American_Akita	Ancient	Soc_Play	Positive	0.436	0.411	0.034	32
American_Staffordshire_Terrier	Modern	Soc_Play	Positive	0.199	0.196	0.002	651
Australian_Cattle_Dog	Modern	Soc_Play	Positive	0.35	0.336	0.005	198
Australian_Kelpie	Modern	Soc_Play	Positive	0.269	0.263	0.001	1220
Australian_Shepherd	Modern	Soc_Play	Positive	0.303	0.294	0.001	1877
Australian_Terrier	Modern	Soc_Play	Positive	0.377	0.36	0.024	45
Bearded_Collie	Modern	Soc_Play	Positive	0.292	0.284	0.005	209
Beauceron	Modern	Soc_Play	Positive	0.371	0.355	0.004	245
Belgian_Groenendael	Modern	Soc_Play	Positive	0.238	0.233	0.002	602
Belgian_Tevuren	Modern	Soc_Play	Positive	0.335	0.323	0.001	1274
Beligian_Malinois	Modern	Soc_Play	Positive	0.265	0.259	0.001	1406
Bernese_Mountain_Dog	Modern	Soc_Play	Positive	0.264	0.258	0.001	1747
Border_Collie	Modern	Soc_Play	Positive	0.147	0.145	0.001	822
Border_Terrier	Modern	Soc_Play	Positive	0.145	0.144	0.003	378
Boston_Terrier	Modern	Soc_Play	Positive	0.086	0.086	0.029	38
Bouvier_des_Flandres	Modern	Soc_Play	Positive	0.385	0.367	0.002	525
Boxer	Modern	Soc_Play	Positive	0.294	0.286	0	4654
Briard	Modern	Soc_Play	Positive	0.393	0.374	0.001	1329
Bull_Terrier	Modern	Soc_Play	Positive	0.294	0.286	0.006	179
Bullmastiff	Modern	Soc_Play	Positive	0.336	0.324	0.018	60
Cairn_Terrier	Modern	Soc_Play	Positive	0.067	0.067	0.006	164
Cane_Corso	Modern	Soc_Play	Positive	0.25	0.245	0.004	241
Cardigan_Welsh_Corgi	Modern	Soc_Play	Positive	0.129	0.128	0.014	72
Cavalier_King_Charles_Spaniel	Modern	Soc_Play	Positive	0.222	0.218	0.013	81
Chihuahua	Modern	Soc_Play	Positive	0.099	0.099	0.024	44
Curly_Coated_Retriever	Modern	Soc_Play	Positive	0.11	0.11	0.006	165
Dachshund	Modern	Soc_Play	Positive	0.348	0.334	0.018	59
Dalmatian	Modern	Soc_Play	Positive	0.369	0.353	0.003	366
Danish_Swedish_Farmdog	Modern	Soc_Play	Positive	0.247	0.242	0.004	260
Doberman	Modern	Soc_Play	Positive	0.228	0.224	0.001	1844
Dutch_Shepherd_Dog	Modern	Soc_Play	Positive	0.217	0.214	0.007	154
English_Springer_Spaniel	Modern	Soc_Play	Positive	0.273	0.266	0.001	818
Finnish_Lapphund	Modern	Soc_Play	Positive	0.171	0.169	0.003	315
Flat_coated_Retriever	Modern	Soc_Play	Positive	0.22	0.217	0.000465	2154
German_Pinscher	Modern	Soc_Play	Positive	0.169	0.168	0.002	465
German_Shepherd	Modern	Soc_Play	Positive	0.229	0.225	6.16e-05	16243
German_Shorthaired_Pointer	Modern	Soc_Play	Positive	0.388	0.369	0.004	229
Giant_Schnauzer	Modern	Soc_Play	Positive	0.277	0.27	0.001	1824
Golden_Retriever	Modern	Soc_Play	Positive	0.305	0.296	0.000278	3601
Greater_Swiss_Mounatin_Dog	Modern	Soc_Play	Positive	0.217	0.213	0.005	222
Hovawart	Modern	Soc_Play	Positive	0.339	0.327	0.001	1758
Icelandic_Sheepdog	Modern	Soc_Play	Positive	0.28	0.273	0.006	171
Irish_Softcoated_Wheaten_Terrier	Modern	Soc_Play	Positive	0.142	0.141	0.001	1059
Jack_Russell_Terrier	Modern	Soc_Play	Positive	0.155	0.153	0.003	330
Labrador_Retriever	Modern	Soc_Play	Positive	0.336	0.324	0.000417	2399
Lapponian_Herder	Modern	Soc_Play	Positive	0.309	0.299	0.004	245
Leonberger	Modern	Soc_Play	Positive	0.373	0.356	0.001	1085
Medium_Poodle	Modern	Soc_Play	Positive	0.505	0.466	0.004	238
Miniature_Pinscher	Modern	Soc_Play	Positive	0.356	0.342	0.003	376
Miniature_Schnauzer	Modern	Soc_Play	Positive	0.25	0.245	0.001	714
Newfoundland	Modern	Soc_Play	Positive	0.277	0.27	0.021	51
Nova_Scotia_Duck_Tolling_Retriever	Modern	Soc_Play	Positive	0.192	0.19	0.001	1500
Papillion	Modern	Soc_Play	Positive	0.489	0.454	0.009	110
Parsons_Russell_Terrier	Modern	Soc_Play	Positive	0.287	0.279	0.004	274
Portuguese_Water_Dog	Modern	Soc_Play	Positive	0.295	0.287	0.004	229
Pug	Modern	Soc_Play	Positive	0.422	0.399	0.029	38
Rhodesian_Ridgeback	Modern	Soc_Play	Positive	0.329	0.318	0.001	1877
Romagna_Water_Dog	Modern	Soc_Play	Positive	0.324	0.313	0.003	294
Rottweiler	Modern	Soc_Play	Positive	0.245	0.24	0.000108	9246
Rough_Collie	Modern	Soc_Play	Positive	0.357	0.343	0.000328	3055
Saint_Bernard	Modern	Soc_Play	Positive	0.205	0.202	0.02	53
Saluki	Ancient	Soc_Play	Positive	0.291	0.283	0.05	23
Samoyed	Ancient	Soc_Play	Positive	0.206	0.203	0.011	97
Shetland_Sheepdog	Modern	Soc_Play	Positive	0.503	0.464	0.004	275
Shiba	Ancient	Soc_Play	Positive	0.37	0.354	0.037	30
Siberian_Husky	Ancient	Soc_Play	Positive	0.479	0.446	0.063	19
Smooth_Collie	Modern	Soc_Play	Positive	0.249	0.244	0.002	414
Staffordshire_Bull_Terrier	Modern	Soc_Play	Positive	0.189	0.186	0.001	905
Standard_Poodle	Modern	Soc_Play	Positive	0.337	0.325	0.002	609
Standard_Schnauzer	Modern	Soc_Play	Positive	0.303	0.294	0.002	569
Swedish_Valhund	Modern	Soc_Play	Positive	0.215	0.212	0.004	231
Weimaraner	Modern	Soc_Play	Positive	0.181	0.179	0.005	215
West_Highland_White_Terrier	Modern	Soc_Play	Positive	0.334	0.322	0.022	49
Whippet	Modern	Soc_Play	Positive	0.167	0.165	0.006	168
White_Swiss_Shepherd_Dog	Modern	Soc_Play	Positive	0.436	0.411	0.003	321
Airedale_Terrier	Modern	FearS_AggrD	Positive	0.05	0.05	0.005	208
Akita	Ancient	FearS_AggrD	Positive	0.239	0.235	0.053	22
Alaskan_Malamute	Ancient	FearS_AggrD	Positive	0.22	0.217	0.04	28
American_Akita	Ancient	FearS_AggrD	Positive	0.136	0.135	0.034	32
American_Staffordshire_Terrier	Modern	FearS_AggrD	Positive	0.053	0.053	0.002	649
Australian_Cattle_Dog	Modern	FearS_AggrD	Positive	0.038	0.038	0.005	198
Australian_Kelpie	Modern	FearS_AggrD	Positive	0.11	0.109	0.001	1218
Australian_Shepherd	Modern	FearS_AggrD	Positive	0.121	0.12	0.001	1875
Australian_Terrier	Modern	FearS_AggrD	Positive	-0.115	-0.114	0.024	45
Bearded_Collie	Modern	FearS_AggrD	Positive	0.059	0.058	0.005	206
Beauceron	Modern	FearS_AggrD	Positive	0.038	0.038	0.004	245
Belgian_Groenendael	Modern	FearS_AggrD	Positive	0.032	0.032	0.002	597
Belgian_Tevuren	Modern	FearS_AggrD	Positive	0.071	0.07	0.001	1265
Beligian_Malinois	Modern	FearS_AggrD	Positive	0.116	0.116	0.001	1400
Bernese_Mountain_Dog	Modern	FearS_AggrD	Positive	0.129	0.129	0.001	1736
Border_Collie	Modern	FearS_AggrD	Positive	0.002	0.002	0.001	821
Border_Terrier	Modern	FearS_AggrD	Positive	0.044	0.043	0.003	377
Boston_Terrier	Modern	FearS_AggrD	Positive	0.084	0.084	0.029	38
Bouvier_des_Flandres	Modern	FearS_AggrD	Positive	-0.001	-0.001	0.002	519
Boxer	Modern	FearS_AggrD	Positive	0.072	0.072	0.000217	4620
Briard	Modern	FearS_AggrD	Positive	0.052	0.052	0.001	1327
Bull_Terrier	Modern	FearS_AggrD	Positive	0.138	0.137	0.006	178
Bullmastiff	Modern	FearS_AggrD	Positive	0.059	0.059	0.018	58
Cairn_Terrier	Modern	FearS_AggrD	Positive	-0.066	-0.066	0.006	163
Cane_Corso	Modern	FearS_AggrD	Positive	-0.061	-0.061	0.004	240
Cardigan_Welsh_Corgi	Modern	FearS_AggrD	Positive	0.141	0.14	0.014	72
Cavalier_King_Charles_Spaniel	Modern	FearS_AggrD	Positive	0.048	0.048	0.013	79
Chihuahua	Modern	FearS_AggrD	Positive	0.2	0.197	0.024	44
Curly_Coated_Retriever	Modern	FearS_AggrD	Positive	0.076	0.076	0.006	164
Dachshund	Modern	FearS_AggrD	Positive	0.03	0.03	0.019	57
Dalmatian	Modern	FearS_AggrD	Positive	0.086	0.086	0.003	366
Danish_Swedish_Farmdog	Modern	FearS_AggrD	Positive	0.144	0.143	0.004	259
Doberman	Modern	FearS_AggrD	Positive	0.043	0.043	0.001	1822
Dutch_Shepherd_Dog	Modern	FearS_AggrD	Positive	0.085	0.085	0.007	153
English_Springer_Spaniel	Modern	FearS_AggrD	Positive	0.02	0.02	0.001	816
Finnish_Lapphund	Modern	FearS_AggrD	Positive	0.166	0.164	0.003	312
Flat_coated_Retriever	Modern	FearS_AggrD	Positive	0.115	0.115	0.000465	2153
German_Pinscher	Modern	FearS_AggrD	Positive	0.074	0.074	0.002	457
German_Shepherd	Modern	FearS_AggrD	Positive	0.044	0.044	6.17e-05	16201
German_Shorthaired_Pointer	Modern	FearS_AggrD	Positive	0.108	0.108	0.004	229
Giant_Schnauzer	Modern	FearS_AggrD	Positive	0.054	0.054	0.001	1814
Golden_Retriever	Modern	FearS_AggrD	Positive	0.068	0.068	0.000279	3591
Greater_Swiss_Mounatin_Dog	Modern	FearS_AggrD	Positive	0.201	0.199	0.005	222
Hovawart	Modern	FearS_AggrD	Positive	0.048	0.048	0.001	1755
Icelandic_Sheepdog	Modern	FearS_AggrD	Positive	0.091	0.091	0.006	169
Irish_Softcoated_Wheaten_Terrier	Modern	FearS_AggrD	Positive	-0.017	-0.017	0.001	1050
Jack_Russell_Terrier	Modern	FearS_AggrD	Positive	0.065	0.065	0.003	329
Labrador_Retriever	Modern	FearS_AggrD	Positive	0.089	0.089	0.000418	2394
Lapponian_Herder	Modern	FearS_AggrD	Positive	0.036	0.036	0.004	241
Leonberger	Modern	FearS_AggrD	Positive	0.054	0.054	0.001	1069
Medium_Poodle	Modern	FearS_AggrD	Positive	0.092	0.092	0.004	237
Miniature_Pinscher	Modern	FearS_AggrD	Positive	0.115	0.115	0.003	365
Miniature_Schnauzer	Modern	FearS_AggrD	Positive	0.058	0.058	0.001	713
Newfoundland	Modern	FearS_AggrD	Positive	0.026	0.026	0.021	50
Nova_Scotia_Duck_Tolling_Retriever	Modern	FearS_AggrD	Positive	0.072	0.072	0.001	1495
Papillion	Modern	FearS_AggrD	Positive	0.237	0.233	0.009	110
Parsons_Russell_Terrier	Modern	FearS_AggrD	Positive	0.195	0.192	0.004	274
Portuguese_Water_Dog	Modern	FearS_AggrD	Positive	0.053	0.053	0.004	228
Pug	Modern	FearS_AggrD	Positive	-0.078	-0.078	0.029	38
Rhodesian_Ridgeback	Modern	FearS_AggrD	Positive	0.074	0.074	0.001	1870
Romagna_Water_Dog	Modern	FearS_AggrD	Positive	0.105	0.105	0.003	290
Rottweiler	Modern	FearS_AggrD	Positive	0.091	0.091	0.000109	9217
Rough_Collie	Modern	FearS_AggrD	Positive	0.02	0.02	0.000332	3015
Saint_Bernard	Modern	FearS_AggrD	Positive	-0.175	-0.173	0.021	51
Saluki	Ancient	FearS_AggrD	Positive	-0.094	-0.094	0.05	23
Samoyed	Ancient	FearS_AggrD	Positive	0.176	0.174	0.011	95
Shetland_Sheepdog	Modern	FearS_AggrD	Positive	0.016	0.016	0.004	271
Shiba	Ancient	FearS_AggrD	Positive	-0.106	-0.106	0.038	29
Siberian_Husky	Ancient	FearS_AggrD	Positive	-0.295	-0.287	0.067	18
Smooth_Collie	Modern	FearS_AggrD	Positive	-0.018	-0.018	0.002	410
Staffordshire_Bull_Terrier	Modern	FearS_AggrD	Positive	0.07	0.07	0.001	901
Standard_Poodle	Modern	FearS_AggrD	Positive	0.1	0.1	0.002	607
Standard_Schnauzer	Modern	FearS_AggrD	Positive	0.083	0.083	0.002	561
Swedish_Valhund	Modern	FearS_AggrD	Positive	-0.033	-0.033	0.004	230
Weimaraner	Modern	FearS_AggrD	Positive	0.092	0.092	0.005	214
West_Highland_White_Terrier	Modern	FearS_AggrD	Positive	0.064	0.063	0.022	48
Whippet	Modern	FearS_AggrD	Positive	0.061	0.061	0.006	168
White_Swiss_Shepherd_Dog	Modern	FearS_AggrD	Positive	0.065	0.065	0.003	315
Airedale_Terrier	Modern	FearS_AggrS	Positive	-0.032	-0.032	0.005	208
Akita	Ancient	FearS_AggrS	Positive	0.308	0.299	0.053	22
Alaskan_Malamute	Ancient	FearS_AggrS	Positive	0.105	0.104	0.04	28
American_Akita	Ancient	FearS_AggrS	Positive	-0.016	-0.016	0.034	32
American_Staffordshire_Terrier	Modern	FearS_AggrS	Positive	0.044	0.044	0.002	648
Australian_Cattle_Dog	Modern	FearS_AggrS	Positive	-0.015	-0.015	0.005	198
Australian_Kelpie	Modern	FearS_AggrS	Positive	0.097	0.096	0.001	1217
Australian_Shepherd	Modern	FearS_AggrS	Positive	0.106	0.106	0.001	1871
Australian_Terrier	Modern	FearS_AggrS	Positive	0.129	0.129	0.024	45
Bearded_Collie	Modern	FearS_AggrS	Positive	0.034	0.034	0.005	204
Beauceron	Modern	FearS_AggrS	Positive	0.026	0.026	0.004	244
Belgian_Groenendael	Modern	FearS_AggrS	Positive	0.082	0.081	0.002	597
Belgian_Tevuren	Modern	FearS_AggrS	Positive	0.048	0.048	0.001	1265
Beligian_Malinois	Modern	FearS_AggrS	Positive	0.158	0.157	0.001	1400
Bernese_Mountain_Dog	Modern	FearS_AggrS	Positive	0.086	0.086	0.001	1736
Border_Collie	Modern	FearS_AggrS	Positive	0.06	0.06	0.001	821
Border_Terrier	Modern	FearS_AggrS	Positive	0.186	0.184	0.003	377
Boston_Terrier	Modern	FearS_AggrS	Positive	0.1	0.1	0.029	38
Bouvier_des_Flandres	Modern	FearS_AggrS	Positive	0.063	0.062	0.002	519
Boxer	Modern	FearS_AggrS	Positive	0.07	0.07	0.000217	4617
Briard	Modern	FearS_AggrS	Positive	0.011	0.011	0.001	1327
Bull_Terrier	Modern	FearS_AggrS	Positive	0.256	0.251	0.006	178
Bullmastiff	Modern	FearS_AggrS	Positive	-0.079	-0.079	0.019	57
Cairn_Terrier	Modern	FearS_AggrS	Positive	0.077	0.077	0.006	163
Cane_Corso	Modern	FearS_AggrS	Positive	-0.092	-0.091	0.004	239
Cardigan_Welsh_Corgi	Modern	FearS_AggrS	Positive	0.095	0.095	0.014	72
Cavalier_King_Charles_Spaniel	Modern	FearS_AggrS	Positive	0.103	0.102	0.013	79
Chihuahua	Modern	FearS_AggrS	Positive	0.143	0.142	0.025	43
Curly_Coated_Retriever	Modern	FearS_AggrS	Positive	0.081	0.081	0.006	164
Dachshund	Modern	FearS_AggrS	Positive	0.527	0.483	0.019	57
Dalmatian	Modern	FearS_AggrS	Positive	0.011	0.011	0.003	365
Danish_Swedish_Farmdog	Modern	FearS_AggrS	Positive	0.143	0.142	0.004	259
Doberman	Modern	FearS_AggrS	Positive	0.073	0.073	0.001	1821
Dutch_Shepherd_Dog	Modern	FearS_AggrS	Positive	0.366	0.35	0.007	153
English_Springer_Spaniel	Modern	FearS_AggrS	Positive	-0.037	-0.037	0.001	816
Finnish_Lapphund	Modern	FearS_AggrS	Positive	0.063	0.063	0.003	311
Flat_coated_Retriever	Modern	FearS_AggrS	Positive	0.215	0.212	0.000465	2152
German_Pinscher	Modern	FearS_AggrS	Positive	0.034	0.034	0.002	455
German_Shepherd	Modern	FearS_AggrS	Positive	0.203	0.2	6.18e-05	16196
German_Shorthaired_Pointer	Modern	FearS_AggrS	Positive	0.127	0.127	0.004	229
Giant_Schnauzer	Modern	FearS_AggrS	Positive	0.119	0.119	0.001	1813
Golden_Retriever	Modern	FearS_AggrS	Positive	-0.052	-0.052	0.000279	3589
Greater_Swiss_Mounatin_Dog	Modern	FearS_AggrS	Positive	0.286	0.278	0.005	222
Hovawart	Modern	FearS_AggrS	Positive	0.041	0.041	0.001	1754
Icelandic_Sheepdog	Modern	FearS_AggrS	Positive	0.041	0.041	0.006	169
Irish_Softcoated_Wheaten_Terrier	Modern	FearS_AggrS	Positive	-0.1	-0.099	0.001	1048
Jack_Russell_Terrier	Modern	FearS_AggrS	Positive	0.036	0.036	0.003	329
Labrador_Retriever	Modern	FearS_AggrS	Positive	0.135	0.134	0.000418	2393
Lapponian_Herder	Modern	FearS_AggrS	Positive	0.149	0.148	0.004	239
Leonberger	Modern	FearS_AggrS	Positive	0.032	0.032	0.001	1064
Medium_Poodle	Modern	FearS_AggrS	Positive	0.116	0.115	0.004	237
Miniature_Pinscher	Modern	FearS_AggrS	Positive	0.059	0.059	0.003	363
Miniature_Schnauzer	Modern	FearS_AggrS	Positive	0.05	0.05	0.001	713
Newfoundland	Modern	FearS_AggrS	Positive	0.28	0.273	0.021	50
Nova_Scotia_Duck_Tolling_Retriever	Modern	FearS_AggrS	Positive	0	0	0.001	1494
Papillion	Modern	FearS_AggrS	Positive	0.121	0.121	0.009	110
Parsons_Russell_Terrier	Modern	FearS_AggrS	Positive	0.166	0.165	0.004	274
Portuguese_Water_Dog	Modern	FearS_AggrS	Positive	0.078	0.078	0.004	228
Pug	Modern	FearS_AggrS	Positive	0.03	0.03	0.029	38
Rhodesian_Ridgeback	Modern	FearS_AggrS	Positive	-0.021	-0.021	0.001	1866
Romagna_Water_Dog	Modern	FearS_AggrS	Positive	-0.02	-0.02	0.003	289
Rottweiler	Modern	FearS_AggrS	Positive	0.094	0.094	0.000109	9214
Rough_Collie	Modern	FearS_AggrS	Positive	-0.083	-0.083	0.000334	2994
Saint_Bernard	Modern	FearS_AggrS	Positive	-0.16	-0.159	0.021	51
Saluki	Ancient	FearS_AggrS	Positive	-0.268	-0.261	0.05	23
Samoyed	Ancient	FearS_AggrS	Positive	0.29	0.282	0.011	95
Shetland_Sheepdog	Modern	FearS_AggrS	Positive	-0.143	-0.142	0.004	271
Shiba	Ancient	FearS_AggrS	Positive	0.134	0.133	0.038	29
Siberian_Husky	Ancient	FearS_AggrS	Positive	0.082	0.082	0.067	18
Smooth_Collie	Modern	FearS_AggrS	Positive	-0.258	-0.253	0.002	409
Staffordshire_Bull_Terrier	Modern	FearS_AggrS	Positive	0.146	0.145	0.001	901
Standard_Poodle	Modern	FearS_AggrS	Positive	0.146	0.145	0.002	607
Standard_Schnauzer	Modern	FearS_AggrS	Positive	-0.002	-0.002	0.002	560
Swedish_Valhund	Modern	FearS_AggrS	Positive	0.061	0.06	0.004	230
Weimaraner	Modern	FearS_AggrS	Positive	0.22	0.217	0.005	214
West_Highland_White_Terrier	Modern	FearS_AggrS	Positive	-0.044	-0.044	0.023	47
Whippet	Modern	FearS_AggrS	Positive	0.171	0.169	0.006	168
White_Swiss_Shepherd_Dog	Modern	FearS_AggrS	Positive	0.118	0.117	0.003	315
Airedale_Terrier	Modern	FearS_AggrP	Positive	-0.191	-0.189	0.005	186
Akita	Ancient	FearS_AggrP	Positive	-0.31	-0.3	0.059	20
Alaskan_Malamute	Ancient	FearS_AggrP	Positive	-0.115	-0.114	0.043	26
American_Akita	Ancient	FearS_AggrP	Positive	0.462	0.432	0.04	28
American_Staffordshire_Terrier	Modern	FearS_AggrP	Positive	0.009	0.009	0.002	638
Australian_Cattle_Dog	Modern	FearS_AggrP	Positive	0.041	0.041	0.005	197
Australian_Kelpie	Modern	FearS_AggrP	Positive	0.016	0.016	0.001	1200
Australian_Shepherd	Modern	FearS_AggrP	Positive	0.002	0.002	0.001	1833
Australian_Terrier	Modern	FearS_AggrP	Positive	0.1	0.1	0.024	45
Bearded_Collie	Modern	FearS_AggrP	Positive	-0.034	-0.034	0.005	189
Beauceron	Modern	FearS_AggrP	Positive	-0.116	-0.116	0.004	242
Belgian_Groenendael	Modern	FearS_AggrP	Positive	-0.026	-0.026	0.002	590
Belgian_Tevuren	Modern	FearS_AggrP	Positive	-0.036	-0.036	0.001	1247
Beligian_Malinois	Modern	FearS_AggrP	Positive	0.059	0.059	0.001	1396
Bernese_Mountain_Dog	Modern	FearS_AggrP	Positive	0.02	0.02	0.001	1692
Border_Collie	Modern	FearS_AggrP	Positive	-0.077	-0.077	0.001	805
Border_Terrier	Modern	FearS_AggrP	Positive	0.064	0.064	0.003	376
Boston_Terrier	Modern	FearS_AggrP	Positive	-0.274	-0.267	0.029	37
Bouvier_des_Flandres	Modern	FearS_AggrP	Positive	-0.005	-0.005	0.002	516
Boxer	Modern	FearS_AggrP	Positive	-0.016	-0.016	0.000219	4566
Briard	Modern	FearS_AggrP	Positive	-0.048	-0.048	0.001	1306
Bull_Terrier	Modern	FearS_AggrP	Positive	0.071	0.071	0.006	178
Bullmastiff	Modern	FearS_AggrP	Positive	-0.285	-0.277	0.023	46
Cairn_Terrier	Modern	FearS_AggrP	Positive	-0.03	-0.03	0.006	163
Cane_Corso	Modern	FearS_AggrP	Positive	-0.097	-0.097	0.004	226
Cardigan_Welsh_Corgi	Modern	FearS_AggrP	Positive	-0.01	-0.01	0.014	72
Cavalier_King_Charles_Spaniel	Modern	FearS_AggrP	Positive	0.169	0.167	0.013	79
Chihuahua	Modern	FearS_AggrP	Positive	-0.124	-0.124	0.025	43
Curly_Coated_Retriever	Modern	FearS_AggrP	Positive	0.137	0.136	0.006	162
Dachshund	Modern	FearS_AggrP	Positive	-0.063	-0.062	0.019	56
Dalmatian	Modern	FearS_AggrP	Positive	0.069	0.069	0.003	362
Danish_Swedish_Farmdog	Modern	FearS_AggrP	Positive	0.049	0.049	0.004	255
Doberman	Modern	FearS_AggrP	Positive	-0.003	-0.003	0.001	1773
Dutch_Shepherd_Dog	Modern	FearS_AggrP	Positive	0.027	0.027	0.007	151
English_Springer_Spaniel	Modern	FearS_AggrP	Positive	-0.029	-0.029	0.001	802
Finnish_Lapphund	Modern	FearS_AggrP	Positive	0.012	0.012	0.003	297
Flat_coated_Retriever	Modern	FearS_AggrP	Positive	0.114	0.114	0.000468	2142
German_Pinscher	Modern	FearS_AggrP	Positive	-0.084	-0.083	0.002	440
German_Shepherd	Modern	FearS_AggrP	Positive	0.018	0.018	6.2e-05	16125
German_Shorthaired_Pointer	Modern	FearS_AggrP	Positive	0.015	0.015	0.004	227
Giant_Schnauzer	Modern	FearS_AggrP	Positive	0.007	0.007	0.001	1789
Golden_Retriever	Modern	FearS_AggrP	Positive	-0.019	-0.019	0.000288	3474
Greater_Swiss_Mounatin_Dog	Modern	FearS_AggrP	Positive	0.002	0.002	0.005	220
Hovawart	Modern	FearS_AggrP	Positive	-0.002	-0.002	0.001	1726
Icelandic_Sheepdog	Modern	FearS_AggrP	Positive	-0.083	-0.083	0.006	164
Irish_Softcoated_Wheaten_Terrier	Modern	FearS_AggrP	Positive	-0.114	-0.114	0.001	1029
Jack_Russell_Terrier	Modern	FearS_AggrP	Positive	0.08	0.08	0.003	323
Labrador_Retriever	Modern	FearS_AggrP	Positive	-0.046	-0.046	0.00042	2384
Lapponian_Herder	Modern	FearS_AggrP	Positive	0.03	0.03	0.004	234
Leonberger	Modern	FearS_AggrP	Positive	-0.056	-0.056	0.001	994
Medium_Poodle	Modern	FearS_AggrP	Positive	-0.025	-0.025	0.004	233
Miniature_Pinscher	Modern	FearS_AggrP	Positive	-0.06	-0.06	0.003	358
Miniature_Schnauzer	Modern	FearS_AggrP	Positive	-0.033	-0.033	0.001	710
Newfoundland	Modern	FearS_AggrP	Positive	-0.006	-0.006	0.021	50
Nova_Scotia_Duck_Tolling_Retriever	Modern	FearS_AggrP	Positive	-0.017	-0.017	0.001	1449
Papillion	Modern	FearS_AggrP	Positive	0.083	0.083	0.01	106
Parsons_Russell_Terrier	Modern	FearS_AggrP	Positive	0.049	0.049	0.004	272
Portuguese_Water_Dog	Modern	FearS_AggrP	Positive	0.014	0.014	0.004	228
Pug	Modern	FearS_AggrP	Positive	-0.138	-0.137	0.029	37
Rhodesian_Ridgeback	Modern	FearS_AggrP	Positive	-0.007	-0.007	0.001	1812
Romagna_Water_Dog	Modern	FearS_AggrP	Positive	-0.125	-0.124	0.004	279
Rottweiler	Modern	FearS_AggrP	Positive	-0.009	-0.009	0.00011	9106
Rough_Collie	Modern	FearS_AggrP	Positive	-0.084	-0.084	0.000364	2753
Saint_Bernard	Modern	FearS_AggrP	Positive	-0.361	-0.346	0.021	51
Saluki	Ancient	FearS_AggrP	Positive	0.077	0.077	0.053	22
Samoyed	Ancient	FearS_AggrP	Positive	0.039	0.039	0.011	93
Shetland_Sheepdog	Modern	FearS_AggrP	Positive	-0.133	-0.132	0.004	265
Shiba	Ancient	FearS_AggrP	Positive	0.057	0.057	0.04	28
Siberian_Husky	Ancient	FearS_AggrP	Positive	-0.43	-0.405	0.071	17
Smooth_Collie	Modern	FearS_AggrP	Positive	-0.134	-0.134	0.003	400
Staffordshire_Bull_Terrier	Modern	FearS_AggrP	Positive	0.048	0.048	0.001	887
Standard_Poodle	Modern	FearS_AggrP	Positive	0.015	0.015	0.002	587
Standard_Schnauzer	Modern	FearS_AggrP	Positive	-0.059	-0.059	0.002	544
Swedish_Valhund	Modern	FearS_AggrP	Positive	-0.03	-0.03	0.004	229
Weimaraner	Modern	FearS_AggrP	Positive	-0.005	-0.005	0.005	212
West_Highland_White_Terrier	Modern	FearS_AggrP	Positive	0.073	0.073	0.023	46
Whippet	Modern	FearS_AggrP	Positive	-0.02	-0.02	0.006	168
White_Swiss_Shepherd_Dog	Modern	FearS_AggrP	Positive	0.022	0.022	0.003	310
Airedale_Terrier	Modern	FearP_AggrD	Positive	0.134	0.134	0.005	186
Akita	Ancient	FearP_AggrD	Positive	-0.195	-0.192	0.059	20
Alaskan_Malamute	Ancient	FearP_AggrD	Positive	0.028	0.028	0.043	26
American_Akita	Ancient	FearP_AggrD	Positive	-0.181	-0.179	0.04	28
American_Staffordshire_Terrier	Modern	FearP_AggrD	Positive	-0.032	-0.032	0.002	638
Australian_Cattle_Dog	Modern	FearP_AggrD	Positive	-0.041	-0.041	0.005	197
Australian_Kelpie	Modern	FearP_AggrD	Positive	0.084	0.084	0.001	1200
Australian_Shepherd	Modern	FearP_AggrD	Positive	0.079	0.079	0.001	1833
Australian_Terrier	Modern	FearP_AggrD	Positive	0.094	0.093	0.024	45
Bearded_Collie	Modern	FearP_AggrD	Positive	-0.014	-0.014	0.005	188
Beauceron	Modern	FearP_AggrD	Positive	-0.107	-0.106	0.004	242
Belgian_Groenendael	Modern	FearP_AggrD	Positive	-0.012	-0.012	0.002	590
Belgian_Tevuren	Modern	FearP_AggrD	Positive	0.047	0.047	0.001	1247
Beligian_Malinois	Modern	FearP_AggrD	Positive	0.113	0.113	0.001	1396
Bernese_Mountain_Dog	Modern	FearP_AggrD	Positive	0.071	0.07	0.001	1692
Border_Collie	Modern	FearP_AggrD	Positive	0.049	0.049	0.001	804
Border_Terrier	Modern	FearP_AggrD	Positive	0.009	0.009	0.003	376
Boston_Terrier	Modern	FearP_AggrD	Positive	0.049	0.049	0.029	37
Bouvier_des_Flandres	Modern	FearP_AggrD	Positive	-0.008	-0.008	0.002	516
Boxer	Modern	FearP_AggrD	Positive	-0.012	-0.012	0.000219	4566
Briard	Modern	FearP_AggrD	Positive	-0.004	-0.004	0.001	1306
Bull_Terrier	Modern	FearP_AggrD	Positive	0.012	0.012	0.006	178
Bullmastiff	Modern	FearP_AggrD	Positive	-0.223	-0.219	0.023	46
Cairn_Terrier	Modern	FearP_AggrD	Positive	-0.024	-0.024	0.006	163
Cane_Corso	Modern	FearP_AggrD	Positive	-0.07	-0.07	0.004	226
Cardigan_Welsh_Corgi	Modern	FearP_AggrD	Positive	0.58	0.523	0.014	72
Cavalier_King_Charles_Spaniel	Modern	FearP_AggrD	Positive	0.069	0.069	0.013	79
Chihuahua	Modern	FearP_AggrD	Positive	0.143	0.142	0.025	43
Curly_Coated_Retriever	Modern	FearP_AggrD	Positive	0.01	0.01	0.006	162
Dachshund	Modern	FearP_AggrD	Positive	0.157	0.155	0.019	56
Dalmatian	Modern	FearP_AggrD	Positive	0.015	0.015	0.003	362
Danish_Swedish_Farmdog	Modern	FearP_AggrD	Positive	0.123	0.122	0.004	255
Doberman	Modern	FearP_AggrD	Positive	0.062	0.062	0.001	1773
Dutch_Shepherd_Dog	Modern	FearP_AggrD	Positive	0.061	0.061	0.007	151
English_Springer_Spaniel	Modern	FearP_AggrD	Positive	0.071	0.07	0.001	801
Finnish_Lapphund	Modern	FearP_AggrD	Positive	0.029	0.029	0.003	297
Flat_coated_Retriever	Modern	FearP_AggrD	Positive	0.122	0.121	0.000468	2142
German_Pinscher	Modern	FearP_AggrD	Positive	-0.028	-0.028	0.002	440
German_Shepherd	Modern	FearP_AggrD	Positive	0.002	0.002	0	16125
German_Shorthaired_Pointer	Modern	FearP_AggrD	Positive	0.065	0.065	0.004	227
Giant_Schnauzer	Modern	FearP_AggrD	Positive	0.042	0.042	0.001	1789
Golden_Retriever	Modern	FearP_AggrD	Positive	0.016	0.016	0.000288	3475
Greater_Swiss_Mounatin_Dog	Modern	FearP_AggrD	Positive	0.051	0.051	0.005	220
Hovawart	Modern	FearP_AggrD	Positive	0.007	0.007	0.001	1727
Icelandic_Sheepdog	Modern	FearP_AggrD	Positive	0.084	0.084	0.006	163
Irish_Softcoated_Wheaten_Terrier	Modern	FearP_AggrD	Positive	0.04	0.04	0.001	1028
Jack_Russell_Terrier	Modern	FearP_AggrD	Positive	0.074	0.074	0.003	323
Labrador_Retriever	Modern	FearP_AggrD	Positive	0.017	0.017	0.00042	2385
Lapponian_Herder	Modern	FearP_AggrD	Positive	0.116	0.116	0.004	234
Leonberger	Modern	FearP_AggrD	Positive	0.016	0.016	0.001	993
Medium_Poodle	Modern	FearP_AggrD	Positive	-0.033	-0.033	0.004	233
Miniature_Pinscher	Modern	FearP_AggrD	Positive	0.014	0.014	0.003	358
Miniature_Schnauzer	Modern	FearP_AggrD	Positive	0.065	0.065	0.001	710
Newfoundland	Modern	FearP_AggrD	Positive	0.29	0.282	0.021	50
Nova_Scotia_Duck_Tolling_Retriever	Modern	FearP_AggrD	Positive	0.073	0.073	0.001	1449
Papillion	Modern	FearP_AggrD	Positive	0.005	0.005	0.01	106
Parsons_Russell_Terrier	Modern	FearP_AggrD	Positive	0.053	0.053	0.004	272
Portuguese_Water_Dog	Modern	FearP_AggrD	Positive	0.015	0.015	0.004	228
Pug	Modern	FearP_AggrD	Positive	0.209	0.206	0.029	37
Rhodesian_Ridgeback	Modern	FearP_AggrD	Positive	0.054	0.054	0.001	1812
Romagna_Water_Dog	Modern	FearP_AggrD	Positive	-0.002	-0.002	0.004	280
Rottweiler	Modern	FearP_AggrD	Positive	0.051	0.051	0.00011	9106
Rough_Collie	Modern	FearP_AggrD	Positive	0.017	0.017	0.000364	2753
Saint_Bernard	Modern	FearP_AggrD	Positive	0.042	0.042	0.021	51
Saluki	Ancient	FearP_AggrD	Positive	0.227	0.223	0.053	22
Samoyed	Ancient	FearP_AggrD	Positive	0.036	0.036	0.011	93
Shetland_Sheepdog	Modern	FearP_AggrD	Positive	0.088	0.087	0.004	265
Shiba	Ancient	FearP_AggrD	Positive	-0.098	-0.097	0.04	28
Siberian_Husky	Ancient	FearP_AggrD	Positive	0.031	0.031	0.071	17
Smooth_Collie	Modern	FearP_AggrD	Positive	0.018	0.018	0.003	400
Staffordshire_Bull_Terrier	Modern	FearP_AggrD	Positive	0.133	0.132	0.001	886
Standard_Poodle	Modern	FearP_AggrD	Positive	0.069	0.069	0.002	587
Standard_Schnauzer	Modern	FearP_AggrD	Positive	0.049	0.049	0.002	545
Swedish_Valhund	Modern	FearP_AggrD	Positive	0.039	0.039	0.004	229
Weimaraner	Modern	FearP_AggrD	Positive	0.09	0.09	0.005	213
West_Highland_White_Terrier	Modern	FearP_AggrD	Positive	0.044	0.044	0.023	46
Whippet	Modern	FearP_AggrD	Positive	0.095	0.095	0.006	168
White_Swiss_Shepherd_Dog	Modern	FearP_AggrD	Positive	-0.02	-0.02	0.003	310
Airedale_Terrier	Modern	FearP_AggrS	Positive	0.015	0.015	0.005	186
Akita	Ancient	FearP_AggrS	Positive	-0.124	-0.124	0.059	20
Alaskan_Malamute	Ancient	FearP_AggrS	Positive	0.083	0.082	0.043	26
American_Akita	Ancient	FearP_AggrS	Positive	-0.122	-0.121	0.04	28
American_Staffordshire_Terrier	Modern	FearP_AggrS	Positive	-0.071	-0.071	0.002	638
Australian_Cattle_Dog	Modern	FearP_AggrS	Positive	-0.005	-0.005	0.005	197
Australian_Kelpie	Modern	FearP_AggrS	Positive	-0.039	-0.039	0.001	1200
Australian_Shepherd	Modern	FearP_AggrS	Positive	0.027	0.027	0.001	1833
Australian_Terrier	Modern	FearP_AggrS	Positive	-0.027	-0.027	0.024	45
Bearded_Collie	Modern	FearP_AggrS	Positive	-0.083	-0.083	0.005	188
Beauceron	Modern	FearP_AggrS	Positive	-0.206	-0.203	0.004	242
Belgian_Groenendael	Modern	FearP_AggrS	Positive	-0.095	-0.095	0.002	590
Belgian_Tevuren	Modern	FearP_AggrS	Positive	-0.075	-0.075	0.001	1247
Beligian_Malinois	Modern	FearP_AggrS	Positive	-0.005	-0.005	0.001	1396
Bernese_Mountain_Dog	Modern	FearP_AggrS	Positive	0.011	0.011	0.001	1692
Border_Collie	Modern	FearP_AggrS	Positive	-0.038	-0.038	0.001	804
Border_Terrier	Modern	FearP_AggrS	Positive	0.037	0.037	0.003	376
Boston_Terrier	Modern	FearP_AggrS	Positive	-0.323	-0.312	0.029	37
Bouvier_des_Flandres	Modern	FearP_AggrS	Positive	-0.076	-0.076	0.002	516
Boxer	Modern	FearP_AggrS	Positive	-0.051	-0.051	0.000219	4566
Briard	Modern	FearP_AggrS	Positive	-0.036	-0.036	0.001	1306
Bull_Terrier	Modern	FearP_AggrS	Positive	-0.121	-0.12	0.006	178
Bullmastiff	Modern	FearP_AggrS	Positive	-0.113	-0.112	0.023	46
Cairn_Terrier	Modern	FearP_AggrS	Positive	-0.017	-0.017	0.006	163
Cane_Corso	Modern	FearP_AggrS	Positive	-0.052	-0.052	0.004	226
Cardigan_Welsh_Corgi	Modern	FearP_AggrS	Positive	0.416	0.394	0.014	72
Cavalier_King_Charles_Spaniel	Modern	FearP_AggrS	Positive	-0.026	-0.026	0.013	79
Chihuahua	Modern	FearP_AggrS	Positive	0.266	0.26	0.025	43
Curly_Coated_Retriever	Modern	FearP_AggrS	Positive	0.046	0.046	0.006	162
Dachshund	Modern	FearP_AggrS	Positive	0.056	0.056	0.019	56
Dalmatian	Modern	FearP_AggrS	Positive	-0.135	-0.135	0.003	362
Danish_Swedish_Farmdog	Modern	FearP_AggrS	Positive	0.031	0.031	0.004	255
Doberman	Modern	FearP_AggrS	Positive	0.006	0.006	0.001	1773
Dutch_Shepherd_Dog	Modern	FearP_AggrS	Positive	0.026	0.026	0.007	151
English_Springer_Spaniel	Modern	FearP_AggrS	Positive	-0.029	-0.029	0.001	801
Finnish_Lapphund	Modern	FearP_AggrS	Positive	0.04	0.04	0.003	297
Flat_coated_Retriever	Modern	FearP_AggrS	Positive	0.039	0.039	0.000468	2142
German_Pinscher	Modern	FearP_AggrS	Positive	-0.015	-0.015	0.002	440
German_Shepherd	Modern	FearP_AggrS	Positive	0.001	0.001	6.2e-05	16125
German_Shorthaired_Pointer	Modern	FearP_AggrS	Positive	0.03	0.03	0.004	227
Giant_Schnauzer	Modern	FearP_AggrS	Positive	-0.01	-0.01	0.001	1789
Golden_Retriever	Modern	FearP_AggrS	Positive	-0.031	-0.031	0.000288	3475
Greater_Swiss_Mounatin_Dog	Modern	FearP_AggrS	Positive	0.019	0.019	0.005	220
Hovawart	Modern	FearP_AggrS	Positive	-0.04	-0.04	0.001	1727
Icelandic_Sheepdog	Modern	FearP_AggrS	Positive	0.117	0.116	0.006	163
Irish_Softcoated_Wheaten_Terrier	Modern	FearP_AggrS	Positive	-0.092	-0.092	0.001	1028
Jack_Russell_Terrier	Modern	FearP_AggrS	Positive	-0.034	-0.034	0.003	323
Labrador_Retriever	Modern	FearP_AggrS	Positive	-0.037	-0.037	0.00042	2385
Lapponian_Herder	Modern	FearP_AggrS	Positive	0.028	0.028	0.004	234
Leonberger	Modern	FearP_AggrS	Positive	-0.003	-0.003	0.001	993
Medium_Poodle	Modern	FearP_AggrS	Positive	-0.146	-0.145	0.004	233
Miniature_Pinscher	Modern	FearP_AggrS	Positive	0.036	0.036	0.003	358
Miniature_Schnauzer	Modern	FearP_AggrS	Positive	0.016	0.016	0.001	710
Newfoundland	Modern	FearP_AggrS	Positive	0.15	0.149	0.021	50
Nova_Scotia_Duck_Tolling_Retriever	Modern	FearP_AggrS	Positive	-0.025	-0.025	0.001	1449
Papillion	Modern	FearP_AggrS	Positive	0.117	0.117	0.01	106
Parsons_Russell_Terrier	Modern	FearP_AggrS	Positive	0.102	0.101	0.004	272
Portuguese_Water_Dog	Modern	FearP_AggrS	Positive	-0.026	-0.026	0.004	228
Pug	Modern	FearP_AggrS	Positive	0.083	0.083	0.029	37
Rhodesian_Ridgeback	Modern	FearP_AggrS	Positive	-0.104	-0.104	0.001	1812
Romagna_Water_Dog	Modern	FearP_AggrS	Positive	-0.04	-0.04	0.004	280
Rottweiler	Modern	FearP_AggrS	Positive	-0.003	-0.003	0.00011	9106
Rough_Collie	Modern	FearP_AggrS	Positive	-0.105	-0.105	0.000364	2753
Saint_Bernard	Modern	FearP_AggrS	Positive	-0.043	-0.043	0.021	51
Saluki	Ancient	FearP_AggrS	Positive	0.128	0.127	0.053	22
Samoyed	Ancient	FearP_AggrS	Positive	-0.128	-0.127	0.011	93
Shetland_Sheepdog	Modern	FearP_AggrS	Positive	-0.09	-0.089	0.004	265
Shiba	Ancient	FearP_AggrS	Positive	0.068	0.068	0.04	28
Siberian_Husky	Ancient	FearP_AggrS	Positive	-0.319	-0.309	0.071	17
Smooth_Collie	Modern	FearP_AggrS	Positive	-0.232	-0.228	0.003	400
Staffordshire_Bull_Terrier	Modern	FearP_AggrS	Positive	-0.008	-0.008	0.001	886
Standard_Poodle	Modern	FearP_AggrS	Positive	0.02	0.02	0.002	587
Standard_Schnauzer	Modern	FearP_AggrS	Positive	-0.007	-0.007	0.002	545
Swedish_Valhund	Modern	FearP_AggrS	Positive	-0.101	-0.101	0.004	229
Weimaraner	Modern	FearP_AggrS	Positive	0.016	0.016	0.005	213
West_Highland_White_Terrier	Modern	FearP_AggrS	Positive	0.212	0.209	0.023	46
Whippet	Modern	FearP_AggrS	Positive	0.092	0.092	0.006	168
White_Swiss_Shepherd_Dog	Modern	FearP_AggrS	Positive	-0.008	-0.008	0.003	310
Airedale_Terrier	Modern	FearP_AggrP	Positive	0.107	0.106	0.005	186
Akita	Ancient	FearP_AggrP	Positive	-0.004	-0.004	0.059	20
Alaskan_Malamute	Ancient	FearP_AggrP	Positive	0.31	0.301	0.043	26
American_Akita	Ancient	FearP_AggrP	Positive	0.177	0.175	0.04	28
American_Staffordshire_Terrier	Modern	FearP_AggrP	Positive	0.1	0.1	0.002	638
Australian_Cattle_Dog	Modern	FearP_AggrP	Positive	0.204	0.201	0.005	197
Australian_Kelpie	Modern	FearP_AggrP	Positive	0.244	0.239	0.001	1200
Australian_Shepherd	Modern	FearP_AggrP	Positive	0.212	0.209	0.001	1833
Australian_Terrier	Modern	FearP_AggrP	Positive	0.158	0.157	0.024	45
Bearded_Collie	Modern	FearP_AggrP	Positive	0.107	0.106	0.005	189
Beauceron	Modern	FearP_AggrP	Positive	0.167	0.166	0.004	242
Belgian_Groenendael	Modern	FearP_AggrP	Positive	0.048	0.048	0.002	590
Belgian_Tevuren	Modern	FearP_AggrP	Positive	0.138	0.137	0.001	1247
Beligian_Malinois	Modern	FearP_AggrP	Positive	0.121	0.121	0.001	1396
Bernese_Mountain_Dog	Modern	FearP_AggrP	Positive	0.307	0.298	0.001	1692
Border_Collie	Modern	FearP_AggrP	Positive	0.22	0.217	0.001	805
Border_Terrier	Modern	FearP_AggrP	Positive	0.266	0.26	0.003	376
Boston_Terrier	Modern	FearP_AggrP	Positive	0.113	0.113	0.029	37
Bouvier_des_Flandres	Modern	FearP_AggrP	Positive	0.056	0.056	0.002	516
Boxer	Modern	FearP_AggrP	Positive	0.149	0.147	0.000219	4566
Briard	Modern	FearP_AggrP	Positive	0.125	0.124	0.001	1306
Bull_Terrier	Modern	FearP_AggrP	Positive	-0.034	-0.034	0.006	178
Bullmastiff	Modern	FearP_AggrP	Positive	0.092	0.091	0.023	46
Cairn_Terrier	Modern	FearP_AggrP	Positive	0.278	0.271	0.006	163
Cane_Corso	Modern	FearP_AggrP	Positive	0.058	0.058	0.004	226
Cardigan_Welsh_Corgi	Modern	FearP_AggrP	Positive	0.285	0.278	0.014	72
Cavalier_King_Charles_Spaniel	Modern	FearP_AggrP	Positive	0.209	0.206	0.013	79
Chihuahua	Modern	FearP_AggrP	Positive	0.487	0.452	0.025	43
Curly_Coated_Retriever	Modern	FearP_AggrP	Positive	0.238	0.234	0.006	162
Dachshund	Modern	FearP_AggrP	Positive	0.157	0.155	0.019	56
Dalmatian	Modern	FearP_AggrP	Positive	0.086	0.086	0.003	362
Danish_Swedish_Farmdog	Modern	FearP_AggrP	Positive	0.188	0.186	0.004	255
Doberman	Modern	FearP_AggrP	Positive	0.161	0.16	0.001	1773
Dutch_Shepherd_Dog	Modern	FearP_AggrP	Positive	0.138	0.137	0.007	151
English_Springer_Spaniel	Modern	FearP_AggrP	Positive	0.229	0.225	0.001	802
Finnish_Lapphund	Modern	FearP_AggrP	Positive	0.283	0.275	0.003	297
Flat_coated_Retriever	Modern	FearP_AggrP	Positive	0.382	0.365	0.000468	2142
German_Pinscher	Modern	FearP_AggrP	Positive	0.192	0.19	0.002	440
German_Shepherd	Modern	FearP_AggrP	Positive	0.215	0.212	6.2e-05	16125
German_Shorthaired_Pointer	Modern	FearP_AggrP	Positive	0.213	0.21	0.004	227
Giant_Schnauzer	Modern	FearP_AggrP	Positive	0.179	0.178	0.001	1789
Golden_Retriever	Modern	FearP_AggrP	Positive	0.308	0.299	0.000288	3474
Greater_Swiss_Mounatin_Dog	Modern	FearP_AggrP	Positive	0.075	0.075	0.005	220
Hovawart	Modern	FearP_AggrP	Positive	0.201	0.198	0.001	1726
Icelandic_Sheepdog	Modern	FearP_AggrP	Positive	0.203	0.2	0.006	164
Irish_Softcoated_Wheaten_Terrier	Modern	FearP_AggrP	Positive	0.137	0.136	0.001	1029
Jack_Russell_Terrier	Modern	FearP_AggrP	Positive	0.331	0.319	0.003	323
Labrador_Retriever	Modern	FearP_AggrP	Positive	0.149	0.148	0.00042	2384
Lapponian_Herder	Modern	FearP_AggrP	Positive	0.27	0.263	0.004	234
Leonberger	Modern	FearP_AggrP	Positive	0.155	0.153	0.001	994
Medium_Poodle	Modern	FearP_AggrP	Positive	0.216	0.213	0.004	233
Miniature_Pinscher	Modern	FearP_AggrP	Positive	0.15	0.149	0.003	358
Miniature_Schnauzer	Modern	FearP_AggrP	Positive	0.267	0.261	0.001	710
Newfoundland	Modern	FearP_AggrP	Positive	0.338	0.326	0.021	50
Nova_Scotia_Duck_Tolling_Retriever	Modern	FearP_AggrP	Positive	0.205	0.202	0.001	1449
Papillion	Modern	FearP_AggrP	Positive	0.265	0.259	0.01	106
Parsons_Russell_Terrier	Modern	FearP_AggrP	Positive	0.201	0.198	0.004	272
Portuguese_Water_Dog	Modern	FearP_AggrP	Positive	0.125	0.125	0.004	228
Pug	Modern	FearP_AggrP	Positive	0.181	0.179	0.029	37
Rhodesian_Ridgeback	Modern	FearP_AggrP	Positive	0.106	0.105	0.001	1812
Romagna_Water_Dog	Modern	FearP_AggrP	Positive	0.036	0.036	0.004	279
Rottweiler	Modern	FearP_AggrP	Positive	0.138	0.137	0.00011	9106
Rough_Collie	Modern	FearP_AggrP	Positive	0.121	0.12	0.000364	2753
Saint_Bernard	Modern	FearP_AggrP	Positive	0.197	0.195	0.021	51
Saluki	Ancient	FearP_AggrP	Positive	0.236	0.232	0.053	22
Samoyed	Ancient	FearP_AggrP	Positive	0.186	0.184	0.011	93
Shetland_Sheepdog	Modern	FearP_AggrP	Positive	0.174	0.172	0.004	265
Shiba	Ancient	FearP_AggrP	Positive	0.429	0.404	0.04	28
Siberian_Husky	Ancient	FearP_AggrP	Positive	0.788	0.657	0.071	17
Smooth_Collie	Modern	FearP_AggrP	Positive	-0.012	-0.012	0.003	400
Staffordshire_Bull_Terrier	Modern	FearP_AggrP	Positive	0.296	0.287	0.001	887
Standard_Poodle	Modern	FearP_AggrP	Positive	0.267	0.261	0.002	587
Standard_Schnauzer	Modern	FearP_AggrP	Positive	0.111	0.11	0.002	544
Swedish_Valhund	Modern	FearP_AggrP	Positive	0.177	0.175	0.004	229
Weimaraner	Modern	FearP_AggrP	Positive	0.151	0.15	0.005	212
West_Highland_White_Terrier	Modern	FearP_AggrP	Positive	0.397	0.377	0.023	46
Whippet	Modern	FearP_AggrP	Positive	0.237	0.232	0.006	168
White_Swiss_Shepherd_Dog	Modern	FearP_AggrP	Positive	0.191	0.189	0.003	310
Airedale_Terrier	Modern	Soc_AggrD	Negative	-0.083	-0.083	0.005	208
Akita	Ancient	Soc_AggrD	Negative	-0.119	-0.118	0.053	22
Alaskan_Malamute	Ancient	Soc_AggrD	Negative	-0.139	-0.138	0.04	28
American_Akita	Ancient	Soc_AggrD	Negative	-0.33	-0.319	0.034	32
American_Staffordshire_Terrier	Modern	Soc_AggrD	Negative	0.005	0.005	0.002	649
Australian_Cattle_Dog	Modern	Soc_AggrD	Negative	0.059	0.059	0.005	198
Australian_Kelpie	Modern	Soc_AggrD	Negative	0.005	0.005	0.001	1219
Australian_Shepherd	Modern	Soc_AggrD	Negative	-0.081	-0.081	0.001	1875
Australian_Terrier	Modern	Soc_AggrD	Negative	-0.292	-0.284	0.024	45
Bearded_Collie	Modern	Soc_AggrD	Negative	-0.013	-0.013	0.005	207
Beauceron	Modern	Soc_AggrD	Negative	-0.017	-0.017	0.004	245
Belgian_Groenendael	Modern	Soc_AggrD	Negative	-0.135	-0.134	0.002	599
Belgian_Tevuren	Modern	Soc_AggrD	Negative	-0.002	-0.002	0.001	1267
Beligian_Malinois	Modern	Soc_AggrD	Negative	-0.088	-0.087	0.001	1405
Bernese_Mountain_Dog	Modern	Soc_AggrD	Negative	-0.052	-0.052	0.001	1743
Border_Collie	Modern	Soc_AggrD	Negative	-0.054	-0.054	0.001	821
Border_Terrier	Modern	Soc_AggrD	Negative	-0.046	-0.046	0.003	377
Boston_Terrier	Modern	Soc_AggrD	Negative	-0.081	-0.081	0.029	38
Bouvier_des_Flandres	Modern	Soc_AggrD	Negative	-0.114	-0.113	0.002	520
Boxer	Modern	Soc_AggrD	Negative	-0.014	-0.014	0.000216	4630
Briard	Modern	Soc_AggrD	Negative	-0.005	-0.005	0.001	1327
Bull_Terrier	Modern	Soc_AggrD	Negative	-0.138	-0.138	0.006	178
Bullmastiff	Modern	Soc_AggrD	Negative	-0.168	-0.166	0.018	58
Cairn_Terrier	Modern	Soc_AggrD	Negative	-0.228	-0.224	0.006	163
Cane_Corso	Modern	Soc_AggrD	Negative	-0.118	-0.118	0.004	241
Cardigan_Welsh_Corgi	Modern	Soc_AggrD	Negative	0.106	0.105	0.014	72
Cavalier_King_Charles_Spaniel	Modern	Soc_AggrD	Negative	0.211	0.208	0.013	80
Chihuahua	Modern	Soc_AggrD	Negative	-0.046	-0.046	0.024	44
Curly_Coated_Retriever	Modern	Soc_AggrD	Negative	-0.077	-0.076	0.006	164
Dachshund	Modern	Soc_AggrD	Negative	-0.334	-0.322	0.019	57
Dalmatian	Modern	Soc_AggrD	Negative	-0.005	-0.005	0.003	366
Danish_Swedish_Farmdog	Modern	Soc_AggrD	Negative	-0.099	-0.099	0.004	259
Doberman	Modern	Soc_AggrD	Negative	-0.041	-0.041	0.001	1827
Dutch_Shepherd_Dog	Modern	Soc_AggrD	Negative	-0.031	-0.031	0.007	153
English_Springer_Spaniel	Modern	Soc_AggrD	Negative	-0.033	-0.033	0.001	818
Finnish_Lapphund	Modern	Soc_AggrD	Negative	-0.071	-0.071	0.003	315
Flat_coated_Retriever	Modern	Soc_AggrD	Negative	-0.009	-0.009	0.000465	2153
German_Pinscher	Modern	Soc_AggrD	Negative	0.058	0.058	0.002	462
German_Shepherd	Modern	Soc_AggrD	Negative	-0.028	-0.028	6.17e-05	16210
German_Shorthaired_Pointer	Modern	Soc_AggrD	Negative	-0.123	-0.122	0.004	229
Giant_Schnauzer	Modern	Soc_AggrD	Negative	-0.078	-0.078	0.001	1818
Golden_Retriever	Modern	Soc_AggrD	Negative	-0.022	-0.022	0.000278	3595
Greater_Swiss_Mounatin_Dog	Modern	Soc_AggrD	Negative	-0.218	-0.214	0.005	222
Hovawart	Modern	Soc_AggrD	Negative	-0.066	-0.066	0.001	1756
Icelandic_Sheepdog	Modern	Soc_AggrD	Negative	-0.106	-0.105	0.006	170
Irish_Softcoated_Wheaten_Terrier	Modern	Soc_AggrD	Negative	-0.086	-0.086	0.001	1053
Jack_Russell_Terrier	Modern	Soc_AggrD	Negative	0.018	0.018	0.003	329
Labrador_Retriever	Modern	Soc_AggrD	Negative	-0.052	-0.052	0.000418	2397
Lapponian_Herder	Modern	Soc_AggrD	Negative	0.009	0.009	0.004	243
Leonberger	Modern	Soc_AggrD	Negative	0.009	0.009	0.001	1075
Medium_Poodle	Modern	Soc_AggrD	Negative	-0.085	-0.085	0.004	237
Miniature_Pinscher	Modern	Soc_AggrD	Negative	0.019	0.019	0.003	370
Miniature_Schnauzer	Modern	Soc_AggrD	Negative	-0.07	-0.07	0.001	713
Newfoundland	Modern	Soc_AggrD	Negative	-0.122	-0.122	0.021	50
Nova_Scotia_Duck_Tolling_Retriever	Modern	Soc_AggrD	Negative	-0.041	-0.041	0.001	1499
Papillion	Modern	Soc_AggrD	Negative	0.112	0.112	0.009	110
Parsons_Russell_Terrier	Modern	Soc_AggrD	Negative	-0.038	-0.038	0.004	274
Portuguese_Water_Dog	Modern	Soc_AggrD	Negative	-0.088	-0.087	0.004	228
Pug	Modern	Soc_AggrD	Negative	0.204	0.201	0.029	38
Rhodesian_Ridgeback	Modern	Soc_AggrD	Negative	0.011	0.011	0.001	1871
Romagna_Water_Dog	Modern	Soc_AggrD	Negative	-0.01	-0.01	0.003	291
Rottweiler	Modern	Soc_AggrD	Negative	-0.078	-0.077	0.000108	9221
Rough_Collie	Modern	Soc_AggrD	Negative	-0.005	-0.005	0.000329	3040
Saint_Bernard	Modern	Soc_AggrD	Negative	0.088	0.088	0.02	53
Saluki	Ancient	Soc_AggrD	Negative	0.088	0.088	0.05	23
Samoyed	Ancient	Soc_AggrD	Negative	-0.159	-0.157	0.011	95
Shetland_Sheepdog	Modern	Soc_AggrD	Negative	0.014	0.014	0.004	275
Shiba	Ancient	Soc_AggrD	Negative	-0.215	-0.212	0.038	29
Siberian_Husky	Ancient	Soc_AggrD	Negative	0.214	0.211	0.067	18
Smooth_Collie	Modern	Soc_AggrD	Negative	-0.116	-0.115	0.002	413
Staffordshire_Bull_Terrier	Modern	Soc_AggrD	Negative	-0.011	-0.011	0.001	905
Standard_Poodle	Modern	Soc_AggrD	Negative	-0.137	-0.136	0.002	608
Standard_Schnauzer	Modern	Soc_AggrD	Negative	-0.077	-0.077	0.002	563
Swedish_Valhund	Modern	Soc_AggrD	Negative	0.032	0.032	0.004	230
Weimaraner	Modern	Soc_AggrD	Negative	-0.001	-0.001	0.005	215
West_Highland_White_Terrier	Modern	Soc_AggrD	Negative	0.078	0.078	0.022	48
Whippet	Modern	Soc_AggrD	Negative	0.083	0.083	0.006	168
White_Swiss_Shepherd_Dog	Modern	Soc_AggrD	Negative	-0.095	-0.095	0.003	317
Airedale_Terrier	Modern	Soc_AggrS	Negative	-0.102	-0.102	0.005	208
Akita	Ancient	Soc_AggrS	Negative	0.082	0.082	0.053	22
Alaskan_Malamute	Ancient	Soc_AggrS	Negative	-0.541	-0.494	0.04	28
American_Akita	Ancient	Soc_AggrS	Negative	-0.207	-0.204	0.034	32
American_Staffordshire_Terrier	Modern	Soc_AggrS	Negative	-0.007	-0.007	0.002	648
Australian_Cattle_Dog	Modern	Soc_AggrS	Negative	0.066	0.066	0.005	198
Australian_Kelpie	Modern	Soc_AggrS	Negative	0.023	0.023	0.001	1217
Australian_Shepherd	Modern	Soc_AggrS	Negative	-0.024	-0.024	0.001	1871
Australian_Terrier	Modern	Soc_AggrS	Negative	0.011	0.011	0.024	45
Bearded_Collie	Modern	Soc_AggrS	Negative	-0.102	-0.101	0.005	204
Beauceron	Modern	Soc_AggrS	Negative	-0.065	-0.065	0.004	244
Belgian_Groenendael	Modern	Soc_AggrS	Negative	0.098	0.098	0.002	597
Belgian_Tevuren	Modern	Soc_AggrS	Negative	-0.005	-0.005	0.001	1265
Beligian_Malinois	Modern	Soc_AggrS	Negative	-0.045	-0.045	0.001	1400
Bernese_Mountain_Dog	Modern	Soc_AggrS	Negative	-0.046	-0.046	0.001	1736
Border_Collie	Modern	Soc_AggrS	Negative	-0.024	-0.024	0.001	821
Border_Terrier	Modern	Soc_AggrS	Negative	0.034	0.034	0.003	377
Boston_Terrier	Modern	Soc_AggrS	Negative	0.332	0.321	0.029	38
Bouvier_des_Flandres	Modern	Soc_AggrS	Negative	-0.026	-0.026	0.002	519
Boxer	Modern	Soc_AggrS	Negative	-0.008	-0.008	0.000217	4617
Briard	Modern	Soc_AggrS	Negative	-0.033	-0.033	0.001	1327
Bull_Terrier	Modern	Soc_AggrS	Negative	-0.036	-0.036	0.006	178
Bullmastiff	Modern	Soc_AggrS	Negative	0.029	0.029	0.019	57
Cairn_Terrier	Modern	Soc_AggrS	Negative	-0.229	-0.225	0.006	163
Cane_Corso	Modern	Soc_AggrS	Negative	-0.048	-0.048	0.004	239
Cardigan_Welsh_Corgi	Modern	Soc_AggrS	Negative	0.043	0.043	0.014	72
Cavalier_King_Charles_Spaniel	Modern	Soc_AggrS	Negative	0.069	0.069	0.013	79
Chihuahua	Modern	Soc_AggrS	Negative	0.009	0.009	0.025	43
Curly_Coated_Retriever	Modern	Soc_AggrS	Negative	-0.011	-0.011	0.006	164
Dachshund	Modern	Soc_AggrS	Negative	-0.062	-0.062	0.019	57
Dalmatian	Modern	Soc_AggrS	Negative	-0.001	-0.001	0.003	365
Danish_Swedish_Farmdog	Modern	Soc_AggrS	Negative	-0.022	-0.022	0.004	259
Doberman	Modern	Soc_AggrS	Negative	-0.066	-0.066	0.001	1821
Dutch_Shepherd_Dog	Modern	Soc_AggrS	Negative	-0.108	-0.108	0.007	153
English_Springer_Spaniel	Modern	Soc_AggrS	Negative	0.013	0.013	0.001	816
Finnish_Lapphund	Modern	Soc_AggrS	Negative	-0.026	-0.026	0.003	311
Flat_coated_Retriever	Modern	Soc_AggrS	Negative	-0.051	-0.051	0.000465	2152
German_Pinscher	Modern	Soc_AggrS	Negative	0.019	0.019	0.002	455
German_Shepherd	Modern	Soc_AggrS	Negative	-0.042	-0.042	6.18e-05	16196
German_Shorthaired_Pointer	Modern	Soc_AggrS	Negative	-0.01	-0.01	0.004	229
Giant_Schnauzer	Modern	Soc_AggrS	Negative	-0.032	-0.032	0.001	1813
Golden_Retriever	Modern	Soc_AggrS	Negative	0.038	0.038	0.000279	3589
Greater_Swiss_Mounatin_Dog	Modern	Soc_AggrS	Negative	-0.051	-0.051	0.005	222
Hovawart	Modern	Soc_AggrS	Negative	-0.061	-0.061	0.001	1754
Icelandic_Sheepdog	Modern	Soc_AggrS	Negative	0.106	0.106	0.006	169
Irish_Softcoated_Wheaten_Terrier	Modern	Soc_AggrS	Negative	-0.043	-0.043	0.001	1048
Jack_Russell_Terrier	Modern	Soc_AggrS	Negative	0.015	0.015	0.003	329
Labrador_Retriever	Modern	Soc_AggrS	Negative	-0.029	-0.029	0.000418	2393
Lapponian_Herder	Modern	Soc_AggrS	Negative	0.004	0.004	0.004	239
Leonberger	Modern	Soc_AggrS	Negative	0.041	0.041	0.001	1064
Medium_Poodle	Modern	Soc_AggrS	Negative	-0.008	-0.008	0.004	237
Miniature_Pinscher	Modern	Soc_AggrS	Negative	0.008	0.008	0.003	363
Miniature_Schnauzer	Modern	Soc_AggrS	Negative	-0.089	-0.089	0.001	713
Newfoundland	Modern	Soc_AggrS	Negative	-0.258	-0.252	0.021	50
Nova_Scotia_Duck_Tolling_Retriever	Modern	Soc_AggrS	Negative	0.015	0.015	0.001	1494
Papillion	Modern	Soc_AggrS	Negative	0.079	0.079	0.009	110
Parsons_Russell_Terrier	Modern	Soc_AggrS	Negative	-0.069	-0.068	0.004	274
Portuguese_Water_Dog	Modern	Soc_AggrS	Negative	-0.063	-0.062	0.004	228
Pug	Modern	Soc_AggrS	Negative	-0.207	-0.204	0.029	38
Rhodesian_Ridgeback	Modern	Soc_AggrS	Negative	0.005	0.005	0.001	1866
Romagna_Water_Dog	Modern	Soc_AggrS	Negative	0.028	0.028	0.003	289
Rottweiler	Modern	Soc_AggrS	Negative	-0.018	-0.018	0.000109	9214
Rough_Collie	Modern	Soc_AggrS	Negative	-0.006	-0.006	0.000334	2994
Saint_Bernard	Modern	Soc_AggrS	Negative	0.362	0.347	0.021	51
Saluki	Ancient	Soc_AggrS	Negative	0.069	0.069	0.05	23
Samoyed	Ancient	Soc_AggrS	Negative	-0.149	-0.148	0.011	95
Shetland_Sheepdog	Modern	Soc_AggrS	Negative	0.147	0.146	0.004	271
Shiba	Ancient	Soc_AggrS	Negative	-0.03	-0.03	0.038	29
Siberian_Husky	Ancient	Soc_AggrS	Negative	0.042	0.042	0.067	18
Smooth_Collie	Modern	Soc_AggrS	Negative	0.017	0.017	0.002	409
Staffordshire_Bull_Terrier	Modern	Soc_AggrS	Negative	0.06	0.06	0.001	901
Standard_Poodle	Modern	Soc_AggrS	Negative	-0.067	-0.067	0.002	607
Standard_Schnauzer	Modern	Soc_AggrS	Negative	0.011	0.011	0.002	560
Swedish_Valhund	Modern	Soc_AggrS	Negative	0.017	0.017	0.004	230
Weimaraner	Modern	Soc_AggrS	Negative	-0.021	-0.021	0.005	214
West_Highland_White_Terrier	Modern	Soc_AggrS	Negative	0.182	0.18	0.023	47
Whippet	Modern	Soc_AggrS	Negative	-0.085	-0.085	0.006	168
White_Swiss_Shepherd_Dog	Modern	Soc_AggrS	Negative	-0.009	-0.009	0.003	315
Airedale_Terrier	Modern	Soc_AggrP	Negative	-0.06	-0.059	0.005	186
Akita	Ancient	Soc_AggrP	Negative	-0.013	-0.013	0.059	20
Alaskan_Malamute	Ancient	Soc_AggrP	Negative	-0.114	-0.113	0.043	26
American_Akita	Ancient	Soc_AggrP	Negative	-0.061	-0.061	0.04	28
American_Staffordshire_Terrier	Modern	Soc_AggrP	Negative	-0.031	-0.031	0.002	638
Australian_Cattle_Dog	Modern	Soc_AggrP	Negative	-0.165	-0.164	0.005	197
Australian_Kelpie	Modern	Soc_AggrP	Negative	-0.007	-0.007	0.001	1200
Australian_Shepherd	Modern	Soc_AggrP	Negative	-0.032	-0.032	0.001	1833
Australian_Terrier	Modern	Soc_AggrP	Negative	0.142	0.141	0.024	45
Bearded_Collie	Modern	Soc_AggrP	Negative	-0.12	-0.119	0.005	189
Beauceron	Modern	Soc_AggrP	Negative	-0.003	-0.003	0.004	242
Belgian_Groenendael	Modern	Soc_AggrP	Negative	-0.046	-0.046	0.002	590
Belgian_Tevuren	Modern	Soc_AggrP	Negative	-0.03	-0.03	0.001	1247
Beligian_Malinois	Modern	Soc_AggrP	Negative	-0.083	-0.083	0.001	1396
Bernese_Mountain_Dog	Modern	Soc_AggrP	Negative	-0.04	-0.04	0.001	1692
Border_Collie	Modern	Soc_AggrP	Negative	0.007	0.007	0.001	805
Border_Terrier	Modern	Soc_AggrP	Negative	0.081	0.08	0.003	376
Boston_Terrier	Modern	Soc_AggrP	Negative	0.067	0.067	0.029	37
Bouvier_des_Flandres	Modern	Soc_AggrP	Negative	-0.044	-0.044	0.002	516
Boxer	Modern	Soc_AggrP	Negative	-0.033	-0.033	0.000219	4566
Briard	Modern	Soc_AggrP	Negative	-0.059	-0.059	0.001	1306
Bull_Terrier	Modern	Soc_AggrP	Negative	-0.062	-0.061	0.006	178
Bullmastiff	Modern	Soc_AggrP	Negative	-0.014	-0.014	0.023	46
Cairn_Terrier	Modern	Soc_AggrP	Negative	-0.034	-0.034	0.006	163
Cane_Corso	Modern	Soc_AggrP	Negative	-0.07	-0.069	0.004	226
Cardigan_Welsh_Corgi	Modern	Soc_AggrP	Negative	0.101	0.101	0.014	72
Cavalier_King_Charles_Spaniel	Modern	Soc_AggrP	Negative	0.004	0.004	0.013	79
Chihuahua	Modern	Soc_AggrP	Negative	0.165	0.163	0.025	43
Curly_Coated_Retriever	Modern	Soc_AggrP	Negative	-0.071	-0.071	0.006	162
Dachshund	Modern	Soc_AggrP	Negative	-0.234	-0.23	0.019	56
Dalmatian	Modern	Soc_AggrP	Negative	0.007	0.007	0.003	362
Danish_Swedish_Farmdog	Modern	Soc_AggrP	Negative	-0.014	-0.014	0.004	255
Doberman	Modern	Soc_AggrP	Negative	-0.042	-0.042	0.001	1773
Dutch_Shepherd_Dog	Modern	Soc_AggrP	Negative	-0.005	-0.005	0.007	151
English_Springer_Spaniel	Modern	Soc_AggrP	Negative	-0.081	-0.081	0.001	802
Finnish_Lapphund	Modern	Soc_AggrP	Negative	0.018	0.018	0.003	297
Flat_coated_Retriever	Modern	Soc_AggrP	Negative	-0.018	-0.018	0.000468	2142
German_Pinscher	Modern	Soc_AggrP	Negative	0.017	0.017	0.002	440
German_Shepherd	Modern	Soc_AggrP	Negative	-0.025	-0.025	0	16125
German_Shorthaired_Pointer	Modern	Soc_AggrP	Negative	0.018	0.018	0.004	227
Giant_Schnauzer	Modern	Soc_AggrP	Negative	-0.042	-0.042	0.001	1789
Golden_Retriever	Modern	Soc_AggrP	Negative	-0.005	-0.005	0.000288	3474
Greater_Swiss_Mounatin_Dog	Modern	Soc_AggrP	Negative	-0.124	-0.123	0.005	220
Hovawart	Modern	Soc_AggrP	Negative	0.016	0.016	0.001	1726
Icelandic_Sheepdog	Modern	Soc_AggrP	Negative	-0.089	-0.089	0.006	164
Irish_Softcoated_Wheaten_Terrier	Modern	Soc_AggrP	Negative	-0.041	-0.041	0.001	1029
Jack_Russell_Terrier	Modern	Soc_AggrP	Negative	0.015	0.015	0.003	323
Labrador_Retriever	Modern	Soc_AggrP	Negative	-0.001	-0.001	0.00042	2384
Lapponian_Herder	Modern	Soc_AggrP	Negative	0.189	0.187	0.004	234
Leonberger	Modern	Soc_AggrP	Negative	-0.01	-0.01	0.001	994
Medium_Poodle	Modern	Soc_AggrP	Negative	-0.08	-0.08	0.004	233
Miniature_Pinscher	Modern	Soc_AggrP	Negative	-0.026	-0.026	0.003	358
Miniature_Schnauzer	Modern	Soc_AggrP	Negative	-0.055	-0.055	0.001	710
Newfoundland	Modern	Soc_AggrP	Negative	0.085	0.085	0.021	50
Nova_Scotia_Duck_Tolling_Retriever	Modern	Soc_AggrP	Negative	-0.052	-0.052	0.001	1449
Papillion	Modern	Soc_AggrP	Negative	0.017	0.017	0.01	106
Parsons_Russell_Terrier	Modern	Soc_AggrP	Negative	-0.098	-0.098	0.004	272
Portuguese_Water_Dog	Modern	Soc_AggrP	Negative	0.053	0.053	0.004	228
Pug	Modern	Soc_AggrP	Negative	0.058	0.058	0.029	37
Rhodesian_Ridgeback	Modern	Soc_AggrP	Negative	-0.02	-0.02	0.001	1812
Romagna_Water_Dog	Modern	Soc_AggrP	Negative	0.007	0.007	0.004	279
Rottweiler	Modern	Soc_AggrP	Negative	-0.019	-0.019	0.00011	9106
Rough_Collie	Modern	Soc_AggrP	Negative	0.002	0.002	0.000364	2753
Saint_Bernard	Modern	Soc_AggrP	Negative	0.005	0.005	0.021	51
Saluki	Ancient	Soc_AggrP	Negative	-0.027	-0.027	0.053	22
Samoyed	Ancient	Soc_AggrP	Negative	-0.096	-0.095	0.011	93
Shetland_Sheepdog	Modern	Soc_AggrP	Negative	0.091	0.091	0.004	265
Shiba	Ancient	Soc_AggrP	Negative	0.18	0.178	0.04	28
Siberian_Husky	Ancient	Soc_AggrP	Negative	0.06	0.06	0.071	17
Smooth_Collie	Modern	Soc_AggrP	Negative	-0.101	-0.101	0.003	400
Staffordshire_Bull_Terrier	Modern	Soc_AggrP	Negative	0.016	0.016	0.001	887
Standard_Poodle	Modern	Soc_AggrP	Negative	-0.146	-0.145	0.002	587
Standard_Schnauzer	Modern	Soc_AggrP	Negative	-0.057	-0.057	0.002	544
Swedish_Valhund	Modern	Soc_AggrP	Negative	0.065	0.065	0.004	229
Weimaraner	Modern	Soc_AggrP	Negative	-0.059	-0.059	0.005	212
West_Highland_White_Terrier	Modern	Soc_AggrP	Negative	0.09	0.09	0.023	46
Whippet	Modern	Soc_AggrP	Negative	0.062	0.062	0.006	168
White_Swiss_Shepherd_Dog	Modern	Soc_AggrP	Negative	-0.155	-0.154	0.003	310
Airedale_Terrier	Modern	Soc_FearS	Negative	-0.235	-0.231	0.005	208
Akita	Ancient	Soc_FearS	Negative	-0.257	-0.252	0.053	22
Alaskan_Malamute	Ancient	Soc_FearS	Negative	-0.237	-0.232	0.04	28
American_Akita	Ancient	Soc_FearS	Negative	0.104	0.103	0.034	32
American_Staffordshire_Terrier	Modern	Soc_FearS	Negative	-0.084	-0.084	0.002	649
Australian_Cattle_Dog	Modern	Soc_FearS	Negative	-0.056	-0.056	0.005	198
Australian_Kelpie	Modern	Soc_FearS	Negative	-0.048	-0.048	0.001	1218
Australian_Shepherd	Modern	Soc_FearS	Negative	-0.082	-0.081	0.001	1875
Australian_Terrier	Modern	Soc_FearS	Negative	-0.129	-0.128	0.024	45
Bearded_Collie	Modern	Soc_FearS	Negative	-0.02	-0.02	0.005	206
Beauceron	Modern	Soc_FearS	Negative	-0.058	-0.058	0.004	245
Belgian_Groenendael	Modern	Soc_FearS	Negative	-0.116	-0.116	0.002	597
Belgian_Tevuren	Modern	Soc_FearS	Negative	-0.062	-0.062	0.001	1265
Beligian_Malinois	Modern	Soc_FearS	Negative	-0.134	-0.134	0.001	1400
Bernese_Mountain_Dog	Modern	Soc_FearS	Negative	-0.079	-0.079	0.001	1736
Border_Collie	Modern	Soc_FearS	Negative	-0.056	-0.056	0.001	821
Border_Terrier	Modern	Soc_FearS	Negative	-0.046	-0.046	0.003	377
Boston_Terrier	Modern	Soc_FearS	Negative	0.03	0.03	0.029	38
Bouvier_des_Flandres	Modern	Soc_FearS	Negative	-0.041	-0.041	0.002	519
Boxer	Modern	Soc_FearS	Negative	-0.111	-0.111	0.000217	4620
Briard	Modern	Soc_FearS	Negative	-0.132	-0.131	0.001	1327
Bull_Terrier	Modern	Soc_FearS	Negative	-0.182	-0.18	0.006	178
Bullmastiff	Modern	Soc_FearS	Negative	-0.118	-0.118	0.018	58
Cairn_Terrier	Modern	Soc_FearS	Negative	-0.019	-0.019	0.006	163
Cane_Corso	Modern	Soc_FearS	Negative	-0.066	-0.066	0.004	240
Cardigan_Welsh_Corgi	Modern	Soc_FearS	Negative	-0.106	-0.106	0.014	72
Cavalier_King_Charles_Spaniel	Modern	Soc_FearS	Negative	-0.025	-0.025	0.013	79
Chihuahua	Modern	Soc_FearS	Negative	-0.279	-0.272	0.024	44
Curly_Coated_Retriever	Modern	Soc_FearS	Negative	0.006	0.006	0.006	164
Dachshund	Modern	Soc_FearS	Negative	0.189	0.187	0.019	57
Dalmatian	Modern	Soc_FearS	Negative	-0.077	-0.076	0.003	366
Danish_Swedish_Farmdog	Modern	Soc_FearS	Negative	-0.203	-0.2	0.004	259
Doberman	Modern	Soc_FearS	Negative	-0.154	-0.153	0.001	1822
Dutch_Shepherd_Dog	Modern	Soc_FearS	Negative	-0.025	-0.025	0.007	153
English_Springer_Spaniel	Modern	Soc_FearS	Negative	-0.021	-0.021	0.001	816
Finnish_Lapphund	Modern	Soc_FearS	Negative	-0.041	-0.041	0.003	312
Flat_coated_Retriever	Modern	Soc_FearS	Negative	-0.026	-0.026	0.000465	2153
German_Pinscher	Modern	Soc_FearS	Negative	-0.098	-0.098	0.002	457
German_Shepherd	Modern	Soc_FearS	Negative	-0.087	-0.087	6.17e-05	16201
German_Shorthaired_Pointer	Modern	Soc_FearS	Negative	0.045	0.045	0.004	229
Giant_Schnauzer	Modern	Soc_FearS	Negative	-0.101	-0.1	0.001	1814
Golden_Retriever	Modern	Soc_FearS	Negative	-0.043	-0.043	0.000279	3591
Greater_Swiss_Mounatin_Dog	Modern	Soc_FearS	Negative	-0.143	-0.142	0.005	222
Hovawart	Modern	Soc_FearS	Negative	-0.147	-0.146	0.001	1755
Icelandic_Sheepdog	Modern	Soc_FearS	Negative	-0.174	-0.172	0.006	169
Irish_Softcoated_Wheaten_Terrier	Modern	Soc_FearS	Negative	-0.067	-0.067	0.001	1050
Jack_Russell_Terrier	Modern	Soc_FearS	Negative	-0.093	-0.092	0.003	329
Labrador_Retriever	Modern	Soc_FearS	Negative	-0.048	-0.048	0.000418	2394
Lapponian_Herder	Modern	Soc_FearS	Negative	-0.061	-0.061	0.004	241
Leonberger	Modern	Soc_FearS	Negative	-0.156	-0.155	0.001	1069
Medium_Poodle	Modern	Soc_FearS	Negative	-0.117	-0.116	0.004	237
Miniature_Pinscher	Modern	Soc_FearS	Negative	-0.013	-0.013	0.003	365
Miniature_Schnauzer	Modern	Soc_FearS	Negative	0.005	0.005	0.001	713
Newfoundland	Modern	Soc_FearS	Negative	-0.213	-0.21	0.021	50
Nova_Scotia_Duck_Tolling_Retriever	Modern	Soc_FearS	Negative	-0.037	-0.037	0.001	1495
Papillion	Modern	Soc_FearS	Negative	0.061	0.061	0.009	110
Parsons_Russell_Terrier	Modern	Soc_FearS	Negative	-0.043	-0.043	0.004	274
Portuguese_Water_Dog	Modern	Soc_FearS	Negative	0.054	0.054	0.004	228
Pug	Modern	Soc_FearS	Negative	-0.424	-0.4	0.029	38
Rhodesian_Ridgeback	Modern	Soc_FearS	Negative	-0.003	-0.003	0.001	1870
Romagna_Water_Dog	Modern	Soc_FearS	Negative	-0.077	-0.077	0.003	290
Rottweiler	Modern	Soc_FearS	Negative	-0.081	-0.081	0.000109	9217
Rough_Collie	Modern	Soc_FearS	Negative	-0.099	-0.098	0.000332	3015
Saint_Bernard	Modern	Soc_FearS	Negative	0.194	0.191	0.021	51
Saluki	Ancient	Soc_FearS	Negative	-0.496	-0.459	0.05	23
Samoyed	Ancient	Soc_FearS	Negative	-0.244	-0.239	0.011	95
Shetland_Sheepdog	Modern	Soc_FearS	Negative	-0.131	-0.131	0.004	271
Shiba	Ancient	Soc_FearS	Negative	-0.014	-0.014	0.038	29
Siberian_Husky	Ancient	Soc_FearS	Negative	-0.613	-0.546	0.067	18
Smooth_Collie	Modern	Soc_FearS	Negative	-0.012	-0.012	0.002	410
Staffordshire_Bull_Terrier	Modern	Soc_FearS	Negative	-0.128	-0.127	0.001	901
Standard_Poodle	Modern	Soc_FearS	Negative	-0.047	-0.047	0.002	607
Standard_Schnauzer	Modern	Soc_FearS	Negative	-0.144	-0.143	0.002	561
Swedish_Valhund	Modern	Soc_FearS	Negative	-0.08	-0.079	0.004	230
Weimaraner	Modern	Soc_FearS	Negative	0.009	0.009	0.005	214
West_Highland_White_Terrier	Modern	Soc_FearS	Negative	-0.022	-0.022	0.022	48
Whippet	Modern	Soc_FearS	Negative	-0.244	-0.239	0.006	168
White_Swiss_Shepherd_Dog	Modern	Soc_FearS	Negative	-0.12	-0.119	0.003	315
Airedale_Terrier	Modern	Soc_FearP	Negative	-0.172	-0.171	0.005	186
Akita	Ancient	Soc_FearP	Negative	-0.132	-0.131	0.059	20
Alaskan_Malamute	Ancient	Soc_FearP	Negative	-0.074	-0.074	0.043	26
American_Akita	Ancient	Soc_FearP	Negative	-0.037	-0.037	0.04	28
American_Staffordshire_Terrier	Modern	Soc_FearP	Negative	0.01	0.01	0.002	638
Australian_Cattle_Dog	Modern	Soc_FearP	Negative	-0.188	-0.185	0.005	197
Australian_Kelpie	Modern	Soc_FearP	Negative	-0.014	-0.014	0.001	1200
Australian_Shepherd	Modern	Soc_FearP	Negative	0.006	0.006	0.001	1833
Australian_Terrier	Modern	Soc_FearP	Negative	-0.183	-0.181	0.024	45
Bearded_Collie	Modern	Soc_FearP	Negative	-0.002	-0.002	0.005	188
Beauceron	Modern	Soc_FearP	Negative	-0.1	-0.099	0.004	242
Belgian_Groenendael	Modern	Soc_FearP	Negative	-0.117	-0.117	0.002	590
Belgian_Tevuren	Modern	Soc_FearP	Negative	-0.117	-0.117	0.001	1247
Beligian_Malinois	Modern	Soc_FearP	Negative	-0.115	-0.114	0.001	1396
Bernese_Mountain_Dog	Modern	Soc_FearP	Negative	0.014	0.014	0.001	1692
Border_Collie	Modern	Soc_FearP	Negative	-0.019	-0.019	0.001	804
Border_Terrier	Modern	Soc_FearP	Negative	0.019	0.019	0.003	376
Boston_Terrier	Modern	Soc_FearP	Negative	-0.08	-0.08	0.029	37
Bouvier_des_Flandres	Modern	Soc_FearP	Negative	-0.027	-0.027	0.002	516
Boxer	Modern	Soc_FearP	Negative	-0.075	-0.075	0.000219	4566
Briard	Modern	Soc_FearP	Negative	-0.051	-0.051	0.001	1306
Bull_Terrier	Modern	Soc_FearP	Negative	-0.083	-0.083	0.006	178
Bullmastiff	Modern	Soc_FearP	Negative	-0.074	-0.073	0.023	46
Cairn_Terrier	Modern	Soc_FearP	Negative	-0.03	-0.03	0.006	163
Cane_Corso	Modern	Soc_FearP	Negative	-0.182	-0.18	0.004	226
Cardigan_Welsh_Corgi	Modern	Soc_FearP	Negative	0.068	0.068	0.014	72
Cavalier_King_Charles_Spaniel	Modern	Soc_FearP	Negative	0.053	0.053	0.013	79
Chihuahua	Modern	Soc_FearP	Negative	0.111	0.111	0.025	43
Curly_Coated_Retriever	Modern	Soc_FearP	Negative	-0.044	-0.044	0.006	162
Dachshund	Modern	Soc_FearP	Negative	-0.239	-0.235	0.019	56
Dalmatian	Modern	Soc_FearP	Negative	-0.028	-0.028	0.003	362
Danish_Swedish_Farmdog	Modern	Soc_FearP	Negative	-0.212	-0.209	0.004	255
Doberman	Modern	Soc_FearP	Negative	-0.053	-0.053	0.001	1773
Dutch_Shepherd_Dog	Modern	Soc_FearP	Negative	0.049	0.049	0.007	151
English_Springer_Spaniel	Modern	Soc_FearP	Negative	-0.007	-0.007	0.001	801
Finnish_Lapphund	Modern	Soc_FearP	Negative	0.033	0.033	0.003	297
Flat_coated_Retriever	Modern	Soc_FearP	Negative	-0.012	-0.012	0.000468	2142
German_Pinscher	Modern	Soc_FearP	Negative	-0.069	-0.069	0.002	440
German_Shepherd	Modern	Soc_FearP	Negative	-0.065	-0.065	6.2e-05	16125
German_Shorthaired_Pointer	Modern	Soc_FearP	Negative	-0.09	-0.09	0.004	227
Giant_Schnauzer	Modern	Soc_FearP	Negative	-0.016	-0.016	0.001	1789
Golden_Retriever	Modern	Soc_FearP	Negative	-0.012	-0.012	0.000288	3475
Greater_Swiss_Mounatin_Dog	Modern	Soc_FearP	Negative	-0.083	-0.082	0.005	220
Hovawart	Modern	Soc_FearP	Negative	-0.038	-0.038	0.001	1727
Icelandic_Sheepdog	Modern	Soc_FearP	Negative	-0.081	-0.081	0.006	163
Irish_Softcoated_Wheaten_Terrier	Modern	Soc_FearP	Negative	0	0	0.001	1028
Jack_Russell_Terrier	Modern	Soc_FearP	Negative	-0.079	-0.079	0.003	323
Labrador_Retriever	Modern	Soc_FearP	Negative	0.008	0.008	0.00042	2385
Lapponian_Herder	Modern	Soc_FearP	Negative	-0.012	-0.012	0.004	234
Leonberger	Modern	Soc_FearP	Negative	-0.051	-0.051	0.001	993
Medium_Poodle	Modern	Soc_FearP	Negative	-0.065	-0.065	0.004	233
Miniature_Pinscher	Modern	Soc_FearP	Negative	-0.1	-0.1	0.003	358
Miniature_Schnauzer	Modern	Soc_FearP	Negative	0.017	0.017	0.001	710
Newfoundland	Modern	Soc_FearP	Negative	0.077	0.077	0.021	50
Nova_Scotia_Duck_Tolling_Retriever	Modern	Soc_FearP	Negative	-0.061	-0.061	0.001	1449
Papillion	Modern	Soc_FearP	Negative	-0.076	-0.076	0.01	106
Parsons_Russell_Terrier	Modern	Soc_FearP	Negative	-0.088	-0.087	0.004	272
Portuguese_Water_Dog	Modern	Soc_FearP	Negative	-0.055	-0.055	0.004	228
Pug	Modern	Soc_FearP	Negative	0.136	0.135	0.029	37
Rhodesian_Ridgeback	Modern	Soc_FearP	Negative	0.06	0.06	0.001	1812
Romagna_Water_Dog	Modern	Soc_FearP	Negative	-0.093	-0.093	0.004	280
Rottweiler	Modern	Soc_FearP	Negative	-0.027	-0.027	0.00011	9106
Rough_Collie	Modern	Soc_FearP	Negative	-0.04	-0.04	0.000364	2753
Saint_Bernard	Modern	Soc_FearP	Negative	0.014	0.014	0.021	51
Saluki	Ancient	Soc_FearP	Negative	-0.216	-0.213	0.053	22
Samoyed	Ancient	Soc_FearP	Negative	-0.069	-0.069	0.011	93
Shetland_Sheepdog	Modern	Soc_FearP	Negative	-0.033	-0.033	0.004	265
Shiba	Ancient	Soc_FearP	Negative	0.119	0.118	0.04	28
Siberian_Husky	Ancient	Soc_FearP	Negative	-0.045	-0.045	0.071	17
Smooth_Collie	Modern	Soc_FearP	Negative	-0.042	-0.042	0.003	400
Staffordshire_Bull_Terrier	Modern	Soc_FearP	Negative	-0.052	-0.052	0.001	886
Standard_Poodle	Modern	Soc_FearP	Negative	-0.068	-0.068	0.002	587
Standard_Schnauzer	Modern	Soc_FearP	Negative	-0.074	-0.074	0.002	545
Swedish_Valhund	Modern	Soc_FearP	Negative	-0.108	-0.108	0.004	229
Weimaraner	Modern	Soc_FearP	Negative	-0.098	-0.098	0.005	213
West_Highland_White_Terrier	Modern	Soc_FearP	Negative	0.045	0.045	0.023	46
Whippet	Modern	Soc_FearP	Negative	0.114	0.114	0.006	168
White_Swiss_Shepherd_Dog	Modern	Soc_FearP	Negative	-0.019	-0.019	0.003	310
Airedale_Terrier	Modern	Play_AggrD	Negative	0.076	0.076	0.005	208
Akita	Ancient	Play_AggrD	Negative	0.049	0.049	0.053	22
Alaskan_Malamute	Ancient	Play_AggrD	Negative	0.041	0.04	0.04	28
American_Akita	Ancient	Play_AggrD	Negative	-0.128	-0.127	0.034	32
American_Staffordshire_Terrier	Modern	Play_AggrD	Negative	0.021	0.021	0.002	649
Australian_Cattle_Dog	Modern	Play_AggrD	Negative	-0.077	-0.076	0.005	198
Australian_Kelpie	Modern	Play_AggrD	Negative	-0.038	-0.038	0.001	1219
Australian_Shepherd	Modern	Play_AggrD	Negative	-0.011	-0.011	0.001	1875
Australian_Terrier	Modern	Play_AggrD	Negative	-0.16	-0.159	0.024	45
Bearded_Collie	Modern	Play_AggrD	Negative	0.129	0.128	0.005	207
Beauceron	Modern	Play_AggrD	Negative	-0.065	-0.065	0.004	245
Belgian_Groenendael	Modern	Play_AggrD	Negative	-0.06	-0.06	0.002	599
Belgian_Tevuren	Modern	Play_AggrD	Negative	0.019	0.019	0.001	1267
Beligian_Malinois	Modern	Play_AggrD	Negative	-0.055	-0.055	0.001	1405
Bernese_Mountain_Dog	Modern	Play_AggrD	Negative	-0.017	-0.017	0.001	1743
Border_Collie	Modern	Play_AggrD	Negative	-0.049	-0.049	0.001	821
Border_Terrier	Modern	Play_AggrD	Negative	0.069	0.069	0.003	377
Boston_Terrier	Modern	Play_AggrD	Negative	0.382	0.365	0.029	38
Bouvier_des_Flandres	Modern	Play_AggrD	Negative	-0.037	-0.037	0.002	520
Boxer	Modern	Play_AggrD	Negative	-0.004	-0.004	0.000216	4630
Briard	Modern	Play_AggrD	Negative	-0.073	-0.073	0.001	1327
Bull_Terrier	Modern	Play_AggrD	Negative	-0.01	-0.01	0.006	178
Bullmastiff	Modern	Play_AggrD	Negative	-0.258	-0.252	0.018	58
Cairn_Terrier	Modern	Play_AggrD	Negative	-0.011	-0.011	0.006	163
Cane_Corso	Modern	Play_AggrD	Negative	0.06	0.06	0.004	241
Cardigan_Welsh_Corgi	Modern	Play_AggrD	Negative	0.259	0.254	0.014	72
Cavalier_King_Charles_Spaniel	Modern	Play_AggrD	Negative	0.107	0.106	0.013	80
Chihuahua	Modern	Play_AggrD	Negative	0.055	0.055	0.024	44
Curly_Coated_Retriever	Modern	Play_AggrD	Negative	0.015	0.015	0.006	164
Dachshund	Modern	Play_AggrD	Negative	-0.063	-0.063	0.019	57
Dalmatian	Modern	Play_AggrD	Negative	0.07	0.07	0.003	366
Danish_Swedish_Farmdog	Modern	Play_AggrD	Negative	0.032	0.032	0.004	259
Doberman	Modern	Play_AggrD	Negative	0.038	0.038	0.001	1827
Dutch_Shepherd_Dog	Modern	Play_AggrD	Negative	-0.101	-0.101	0.007	153
English_Springer_Spaniel	Modern	Play_AggrD	Negative	0.026	0.026	0.001	818
Finnish_Lapphund	Modern	Play_AggrD	Negative	-0.049	-0.048	0.003	315
Flat_coated_Retriever	Modern	Play_AggrD	Negative	-0.058	-0.058	0.000465	2153
German_Pinscher	Modern	Play_AggrD	Negative	0.052	0.052	0.002	462
German_Shepherd	Modern	Play_AggrD	Negative	-0.01	-0.01	6.17e-05	16210
German_Shorthaired_Pointer	Modern	Play_AggrD	Negative	0.048	0.048	0.004	229
Giant_Schnauzer	Modern	Play_AggrD	Negative	-0.071	-0.071	0.001	1818
Golden_Retriever	Modern	Play_AggrD	Negative	0.007	0.007	0.000278	3595
Greater_Swiss_Mounatin_Dog	Modern	Play_AggrD	Negative	-0.063	-0.063	0.005	222
Hovawart	Modern	Play_AggrD	Negative	-0.025	-0.025	0.001	1756
Icelandic_Sheepdog	Modern	Play_AggrD	Negative	0.027	0.027	0.006	170
Irish_Softcoated_Wheaten_Terrier	Modern	Play_AggrD	Negative	0.025	0.025	0.001	1053
Jack_Russell_Terrier	Modern	Play_AggrD	Negative	0.133	0.132	0.003	329
Labrador_Retriever	Modern	Play_AggrD	Negative	0.023	0.023	0.000418	2397
Lapponian_Herder	Modern	Play_AggrD	Negative	0.049	0.049	0.004	243
Leonberger	Modern	Play_AggrD	Negative	0.069	0.068	0.001	1075
Medium_Poodle	Modern	Play_AggrD	Negative	0.005	0.005	0.004	237
Miniature_Pinscher	Modern	Play_AggrD	Negative	0.076	0.076	0.003	370
Miniature_Schnauzer	Modern	Play_AggrD	Negative	0.028	0.028	0.001	713
Newfoundland	Modern	Play_AggrD	Negative	-0.123	-0.122	0.021	50
Nova_Scotia_Duck_Tolling_Retriever	Modern	Play_AggrD	Negative	-0.029	-0.029	0.001	1499
Papillion	Modern	Play_AggrD	Negative	0.193	0.191	0.009	110
Parsons_Russell_Terrier	Modern	Play_AggrD	Negative	-0.136	-0.135	0.004	274
Portuguese_Water_Dog	Modern	Play_AggrD	Negative	0.054	0.054	0.004	228
Pug	Modern	Play_AggrD	Negative	0.375	0.358	0.029	38
Rhodesian_Ridgeback	Modern	Play_AggrD	Negative	-0.022	-0.022	0.001	1871
Romagna_Water_Dog	Modern	Play_AggrD	Negative	-0.045	-0.045	0.003	291
Rottweiler	Modern	Play_AggrD	Negative	-0.036	-0.036	0.000108	9221
Rough_Collie	Modern	Play_AggrD	Negative	0.054	0.054	0.000329	3040
Saint_Bernard	Modern	Play_AggrD	Negative	0.143	0.142	0.02	53
Saluki	Ancient	Play_AggrD	Negative	-0.256	-0.251	0.05	23
Samoyed	Ancient	Play_AggrD	Negative	0.005	0.005	0.011	95
Shetland_Sheepdog	Modern	Play_AggrD	Negative	0.082	0.081	0.004	275
Shiba	Ancient	Play_AggrD	Negative	-0.308	-0.298	0.038	29
Siberian_Husky	Ancient	Play_AggrD	Negative	0.293	0.285	0.067	18
Smooth_Collie	Modern	Play_AggrD	Negative	-0.033	-0.033	0.002	413
Staffordshire_Bull_Terrier	Modern	Play_AggrD	Negative	0	0	0.001	905
Standard_Poodle	Modern	Play_AggrD	Negative	-0.029	-0.029	0.002	608
Standard_Schnauzer	Modern	Play_AggrD	Negative	-0.019	-0.019	0.002	563
Swedish_Valhund	Modern	Play_AggrD	Negative	0.011	0.011	0.004	230
Weimaraner	Modern	Play_AggrD	Negative	-0.017	-0.017	0.005	215
West_Highland_White_Terrier	Modern	Play_AggrD	Negative	-0.066	-0.066	0.022	48
Whippet	Modern	Play_AggrD	Negative	-0.079	-0.078	0.006	168
White_Swiss_Shepherd_Dog	Modern	Play_AggrD	Negative	-0.022	-0.022	0.003	317
Airedale_Terrier	Modern	Play_AggrS	Negative	0.036	0.036	0.005	208
Akita	Ancient	Play_AggrS	Negative	0.123	0.123	0.053	22
Alaskan_Malamute	Ancient	Play_AggrS	Negative	-0.55	-0.501	0.04	28
American_Akita	Ancient	Play_AggrS	Negative	-0.019	-0.019	0.034	32
American_Staffordshire_Terrier	Modern	Play_AggrS	Negative	-0.009	-0.009	0.002	648
Australian_Cattle_Dog	Modern	Play_AggrS	Negative	0.086	0.086	0.005	198
Australian_Kelpie	Modern	Play_AggrS	Negative	0.067	0.067	0.001	1217
Australian_Shepherd	Modern	Play_AggrS	Negative	0.056	0.056	0.001	1871
Australian_Terrier	Modern	Play_AggrS	Negative	-0.035	-0.035	0.024	45
Bearded_Collie	Modern	Play_AggrS	Negative	0.001	0.001	0.005	204
Beauceron	Modern	Play_AggrS	Negative	0.044	0.044	0.004	244
Belgian_Groenendael	Modern	Play_AggrS	Negative	0.087	0.087	0.002	597
Belgian_Tevuren	Modern	Play_AggrS	Negative	0.061	0.061	0.001	1265
Beligian_Malinois	Modern	Play_AggrS	Negative	-0.04	-0.04	0.001	1400
Bernese_Mountain_Dog	Modern	Play_AggrS	Negative	0.031	0.031	0.001	1736
Border_Collie	Modern	Play_AggrS	Negative	0.015	0.015	0.001	821
Border_Terrier	Modern	Play_AggrS	Negative	0.102	0.102	0.003	377
Boston_Terrier	Modern	Play_AggrS	Negative	0.419	0.396	0.029	38
Bouvier_des_Flandres	Modern	Play_AggrS	Negative	0.045	0.045	0.002	519
Boxer	Modern	Play_AggrS	Negative	0.008	0.008	0.000217	4617
Briard	Modern	Play_AggrS	Negative	0.025	0.025	0.001	1327
Bull_Terrier	Modern	Play_AggrS	Negative	0.101	0.1	0.006	178
Bullmastiff	Modern	Play_AggrS	Negative	0.063	0.063	0.019	57
Cairn_Terrier	Modern	Play_AggrS	Negative	-0.001	-0.001	0.006	163
Cane_Corso	Modern	Play_AggrS	Negative	0.026	0.026	0.004	239
Cardigan_Welsh_Corgi	Modern	Play_AggrS	Negative	0.196	0.193	0.014	72
Cavalier_King_Charles_Spaniel	Modern	Play_AggrS	Negative	0.145	0.144	0.013	79
Chihuahua	Modern	Play_AggrS	Negative	0.212	0.208	0.025	43
Curly_Coated_Retriever	Modern	Play_AggrS	Negative	0.135	0.134	0.006	164
Dachshund	Modern	Play_AggrS	Negative	0.194	0.192	0.019	57
Dalmatian	Modern	Play_AggrS	Negative	0.052	0.052	0.003	365
Danish_Swedish_Farmdog	Modern	Play_AggrS	Negative	0.067	0.067	0.004	259
Doberman	Modern	Play_AggrS	Negative	0.03	0.03	0.001	1821
Dutch_Shepherd_Dog	Modern	Play_AggrS	Negative	0.021	0.021	0.007	153
English_Springer_Spaniel	Modern	Play_AggrS	Negative	-0.005	-0.005	0.001	816
Finnish_Lapphund	Modern	Play_AggrS	Negative	0.13	0.129	0.003	311
Flat_coated_Retriever	Modern	Play_AggrS	Negative	0.016	0.016	0.000465	2152
German_Pinscher	Modern	Play_AggrS	Negative	0.044	0.043	0.002	455
German_Shepherd	Modern	Play_AggrS	Negative	-0.005	-0.005	6.18e-05	16196
German_Shorthaired_Pointer	Modern	Play_AggrS	Negative	0.069	0.069	0.004	229
Giant_Schnauzer	Modern	Play_AggrS	Negative	-0.009	-0.009	0.001	1813
Golden_Retriever	Modern	Play_AggrS	Negative	0.059	0.059	0.000279	3589
Greater_Swiss_Mounatin_Dog	Modern	Play_AggrS	Negative	0.093	0.093	0.005	222
Hovawart	Modern	Play_AggrS	Negative	0.025	0.025	0.001	1754
Icelandic_Sheepdog	Modern	Play_AggrS	Negative	0.12	0.12	0.006	169
Irish_Softcoated_Wheaten_Terrier	Modern	Play_AggrS	Negative	0.062	0.062	0.001	1048
Jack_Russell_Terrier	Modern	Play_AggrS	Negative	0.083	0.083	0.003	329
Labrador_Retriever	Modern	Play_AggrS	Negative	0.012	0.012	0.000418	2393
Lapponian_Herder	Modern	Play_AggrS	Negative	0.137	0.136	0.004	239
Leonberger	Modern	Play_AggrS	Negative	0.144	0.143	0.001	1064
Medium_Poodle	Modern	Play_AggrS	Negative	-0.028	-0.028	0.004	237
Miniature_Pinscher	Modern	Play_AggrS	Negative	0.096	0.096	0.003	363
Miniature_Schnauzer	Modern	Play_AggrS	Negative	0.015	0.015	0.001	713
Newfoundland	Modern	Play_AggrS	Negative	-0.097	-0.097	0.021	50
Nova_Scotia_Duck_Tolling_Retriever	Modern	Play_AggrS	Negative	0.09	0.089	0.001	1494
Papillion	Modern	Play_AggrS	Negative	0.239	0.235	0.009	110
Parsons_Russell_Terrier	Modern	Play_AggrS	Negative	0	0	0.004	274
Portuguese_Water_Dog	Modern	Play_AggrS	Negative	0.064	0.064	0.004	228
Pug	Modern	Play_AggrS	Negative	-0.051	-0.051	0.029	38
Rhodesian_Ridgeback	Modern	Play_AggrS	Negative	0.056	0.056	0.001	1866
Romagna_Water_Dog	Modern	Play_AggrS	Negative	-0.03	-0.03	0.003	289
Rottweiler	Modern	Play_AggrS	Negative	0.009	0.009	0.000109	9214
Rough_Collie	Modern	Play_AggrS	Negative	0.125	0.125	0.000334	2994
Saint_Bernard	Modern	Play_AggrS	Negative	0.238	0.233	0.021	51
Saluki	Ancient	Play_AggrS	Negative	-0.492	-0.456	0.05	23
Samoyed	Ancient	Play_AggrS	Negative	0.093	0.093	0.011	95
Shetland_Sheepdog	Modern	Play_AggrS	Negative	0.142	0.141	0.004	271
Shiba	Ancient	Play_AggrS	Negative	0.082	0.082	0.038	29
Siberian_Husky	Ancient	Play_AggrS	Negative	0.095	0.095	0.067	18
Smooth_Collie	Modern	Play_AggrS	Negative	0.043	0.043	0.002	409
Staffordshire_Bull_Terrier	Modern	Play_AggrS	Negative	-0.006	-0.006	0.001	901
Standard_Poodle	Modern	Play_AggrS	Negative	0.058	0.058	0.002	607
Standard_Schnauzer	Modern	Play_AggrS	Negative	0.065	0.065	0.002	560
Swedish_Valhund	Modern	Play_AggrS	Negative	0.182	0.18	0.004	230
Weimaraner	Modern	Play_AggrS	Negative	0.07	0.07	0.005	214
West_Highland_White_Terrier	Modern	Play_AggrS	Negative	0.057	0.057	0.023	47
Whippet	Modern	Play_AggrS	Negative	0.078	0.078	0.006	168
White_Swiss_Shepherd_Dog	Modern	Play_AggrS	Negative	-0.001	-0.001	0.003	315
Airedale_Terrier	Modern	Play_AggrP	Negative	0.002	0.002	0.005	186
Akita	Ancient	Play_AggrP	Negative	0.047	0.047	0.059	20
Alaskan_Malamute	Ancient	Play_AggrP	Negative	-0.004	-0.004	0.043	26
American_Akita	Ancient	Play_AggrP	Negative	0.024	0.024	0.04	28
American_Staffordshire_Terrier	Modern	Play_AggrP	Negative	0.027	0.027	0.002	638
Australian_Cattle_Dog	Modern	Play_AggrP	Negative	0.082	0.082	0.005	197
Australian_Kelpie	Modern	Play_AggrP	Negative	-0.006	-0.006	0.001	1200
Australian_Shepherd	Modern	Play_AggrP	Negative	0.042	0.042	0.001	1833
Australian_Terrier	Modern	Play_AggrP	Negative	0.296	0.288	0.024	45
Bearded_Collie	Modern	Play_AggrP	Negative	0.077	0.077	0.005	189
Beauceron	Modern	Play_AggrP	Negative	0.066	0.066	0.004	242
Belgian_Groenendael	Modern	Play_AggrP	Negative	0.04	0.04	0.002	590
Belgian_Tevuren	Modern	Play_AggrP	Negative	0.054	0.054	0.001	1247
Beligian_Malinois	Modern	Play_AggrP	Negative	-0.013	-0.013	0.001	1396
Bernese_Mountain_Dog	Modern	Play_AggrP	Negative	-0.024	-0.024	0.001	1692
Border_Collie	Modern	Play_AggrP	Negative	-0.054	-0.054	0.001	805
Border_Terrier	Modern	Play_AggrP	Negative	0.032	0.031	0.003	376
Boston_Terrier	Modern	Play_AggrP	Negative	0.134	0.133	0.029	37
Bouvier_des_Flandres	Modern	Play_AggrP	Negative	0.045	0.045	0.002	516
Boxer	Modern	Play_AggrP	Negative	0.067	0.066	0.000219	4566
Briard	Modern	Play_AggrP	Negative	-0.038	-0.038	0.001	1306
Bull_Terrier	Modern	Play_AggrP	Negative	0.018	0.018	0.006	178
Bullmastiff	Modern	Play_AggrP	Negative	0.131	0.13	0.023	46
Cairn_Terrier	Modern	Play_AggrP	Negative	-0.007	-0.007	0.006	163
Cane_Corso	Modern	Play_AggrP	Negative	-0.035	-0.035	0.004	226
Cardigan_Welsh_Corgi	Modern	Play_AggrP	Negative	0.19	0.188	0.014	72
Cavalier_King_Charles_Spaniel	Modern	Play_AggrP	Negative	0.032	0.032	0.013	79
Chihuahua	Modern	Play_AggrP	Negative	0.346	0.332	0.025	43
Curly_Coated_Retriever	Modern	Play_AggrP	Negative	-0.02	-0.02	0.006	162
Dachshund	Modern	Play_AggrP	Negative	-0.192	-0.189	0.019	56
Dalmatian	Modern	Play_AggrP	Negative	0.084	0.084	0.003	362
Danish_Swedish_Farmdog	Modern	Play_AggrP	Negative	0.21	0.207	0.004	255
Doberman	Modern	Play_AggrP	Negative	0.037	0.037	0.001	1773
Dutch_Shepherd_Dog	Modern	Play_AggrP	Negative	0.055	0.055	0.007	151
English_Springer_Spaniel	Modern	Play_AggrP	Negative	0.021	0.021	0.001	802
Finnish_Lapphund	Modern	Play_AggrP	Negative	0.028	0.028	0.003	297
Flat_coated_Retriever	Modern	Play_AggrP	Negative	-0.007	-0.007	0.000468	2142
German_Pinscher	Modern	Play_AggrP	Negative	0.079	0.079	0.002	440
German_Shepherd	Modern	Play_AggrP	Negative	0.019	0.019	6.2e-05	16125
German_Shorthaired_Pointer	Modern	Play_AggrP	Negative	0.03	0.03	0.004	227
Giant_Schnauzer	Modern	Play_AggrP	Negative	0.028	0.028	0.001	1789
Golden_Retriever	Modern	Play_AggrP	Negative	0.004	0.004	0.000288	3474
Greater_Swiss_Mounatin_Dog	Modern	Play_AggrP	Negative	-0.003	-0.003	0.005	220
Hovawart	Modern	Play_AggrP	Negative	0.054	0.054	0.001	1726
Icelandic_Sheepdog	Modern	Play_AggrP	Negative	0.136	0.136	0.006	164
Irish_Softcoated_Wheaten_Terrier	Modern	Play_AggrP	Negative	0.051	0.051	0.001	1029
Jack_Russell_Terrier	Modern	Play_AggrP	Negative	0.093	0.093	0.003	323
Labrador_Retriever	Modern	Play_AggrP	Negative	0.025	0.025	0.00042	2384
Lapponian_Herder	Modern	Play_AggrP	Negative	0.071	0.071	0.004	234
Leonberger	Modern	Play_AggrP	Negative	0.11	0.11	0.001	994
Medium_Poodle	Modern	Play_AggrP	Negative	-0.049	-0.049	0.004	233
Miniature_Pinscher	Modern	Play_AggrP	Negative	0.129	0.128	0.003	358
Miniature_Schnauzer	Modern	Play_AggrP	Negative	-0.003	-0.003	0.001	710
Newfoundland	Modern	Play_AggrP	Negative	0.027	0.027	0.021	50
Nova_Scotia_Duck_Tolling_Retriever	Modern	Play_AggrP	Negative	0.03	0.03	0.001	1449
Papillion	Modern	Play_AggrP	Negative	0.075	0.075	0.01	106
Parsons_Russell_Terrier	Modern	Play_AggrP	Negative	-0.018	-0.018	0.004	272
Portuguese_Water_Dog	Modern	Play_AggrP	Negative	0.145	0.144	0.004	228
Pug	Modern	Play_AggrP	Negative	0.074	0.074	0.029	37
Rhodesian_Ridgeback	Modern	Play_AggrP	Negative	0.036	0.036	0.001	1812
Romagna_Water_Dog	Modern	Play_AggrP	Negative	0.065	0.065	0.004	279
Rottweiler	Modern	Play_AggrP	Negative	0.023	0.023	0.00011	9106
Rough_Collie	Modern	Play_AggrP	Negative	0.091	0.091	0.000364	2753
Saint_Bernard	Modern	Play_AggrP	Negative	0.031	0.031	0.021	51
Saluki	Ancient	Play_AggrP	Negative	0.143	0.142	0.053	22
Samoyed	Ancient	Play_AggrP	Negative	0.24	0.235	0.011	93
Shetland_Sheepdog	Modern	Play_AggrP	Negative	0.088	0.088	0.004	265
Shiba	Ancient	Play_AggrP	Negative	0.09	0.09	0.04	28
Siberian_Husky	Ancient	Play_AggrP	Negative	-0.416	-0.393	0.071	17
Smooth_Collie	Modern	Play_AggrP	Negative	0.019	0.019	0.003	400
Staffordshire_Bull_Terrier	Modern	Play_AggrP	Negative	-0.024	-0.024	0.001	887
Standard_Poodle	Modern	Play_AggrP	Negative	-0.002	-0.002	0.002	587
Standard_Schnauzer	Modern	Play_AggrP	Negative	0.04	0.04	0.002	544
Swedish_Valhund	Modern	Play_AggrP	Negative	0.123	0.122	0.004	229
Weimaraner	Modern	Play_AggrP	Negative	0.003	0.003	0.005	212
West_Highland_White_Terrier	Modern	Play_AggrP	Negative	-0.084	-0.084	0.023	46
Whippet	Modern	Play_AggrP	Negative	0.058	0.058	0.006	168
White_Swiss_Shepherd_Dog	Modern	Play_AggrP	Negative	-0.046	-0.046	0.003	310
Airedale_Terrier	Modern	Play_FearS	Negative	0.046	0.046	0.005	208
Akita	Ancient	Play_FearS	Negative	-0.235	-0.231	0.053	22
Alaskan_Malamute	Ancient	Play_FearS	Negative	-0.14	-0.139	0.04	28
American_Akita	Ancient	Play_FearS	Negative	-0.342	-0.329	0.034	32
American_Staffordshire_Terrier	Modern	Play_FearS	Negative	0.012	0.012	0.002	649
Australian_Cattle_Dog	Modern	Play_FearS	Negative	-0.186	-0.184	0.005	198
Australian_Kelpie	Modern	Play_FearS	Negative	-0.049	-0.049	0.001	1218
Australian_Shepherd	Modern	Play_FearS	Negative	-0.067	-0.067	0.001	1875
Australian_Terrier	Modern	Play_FearS	Negative	-0.023	-0.023	0.024	45
Bearded_Collie	Modern	Play_FearS	Negative	-0.01	-0.01	0.005	206
Beauceron	Modern	Play_FearS	Negative	-0.049	-0.049	0.004	245
Belgian_Groenendael	Modern	Play_FearS	Negative	-0.07	-0.069	0.002	597
Belgian_Tevuren	Modern	Play_FearS	Negative	-0.093	-0.093	0.001	1265
Beligian_Malinois	Modern	Play_FearS	Negative	-0.189	-0.187	0.001	1400
Bernese_Mountain_Dog	Modern	Play_FearS	Negative	-0.009	-0.009	0.001	1736
Border_Collie	Modern	Play_FearS	Negative	-0.108	-0.107	0.001	821
Border_Terrier	Modern	Play_FearS	Negative	0.036	0.036	0.003	377
Boston_Terrier	Modern	Play_FearS	Negative	0.191	0.189	0.029	38
Bouvier_des_Flandres	Modern	Play_FearS	Negative	0.03	0.03	0.002	519
Boxer	Modern	Play_FearS	Negative	-0.073	-0.072	0.000217	4620
Briard	Modern	Play_FearS	Negative	-0.074	-0.074	0.001	1327
Bull_Terrier	Modern	Play_FearS	Negative	-0.113	-0.113	0.006	178
Bullmastiff	Modern	Play_FearS	Negative	-0.083	-0.083	0.018	58
Cairn_Terrier	Modern	Play_FearS	Negative	-0.116	-0.115	0.006	163
Cane_Corso	Modern	Play_FearS	Negative	-0.074	-0.074	0.004	240
Cardigan_Welsh_Corgi	Modern	Play_FearS	Negative	-0.068	-0.067	0.014	72
Cavalier_King_Charles_Spaniel	Modern	Play_FearS	Negative	-0.076	-0.076	0.013	79
Chihuahua	Modern	Play_FearS	Negative	-0.193	-0.191	0.024	44
Curly_Coated_Retriever	Modern	Play_FearS	Negative	0.007	0.007	0.006	164
Dachshund	Modern	Play_FearS	Negative	0.155	0.154	0.019	57
Dalmatian	Modern	Play_FearS	Negative	-0.043	-0.043	0.003	366
Danish_Swedish_Farmdog	Modern	Play_FearS	Negative	-0.007	-0.007	0.004	259
Doberman	Modern	Play_FearS	Negative	-0.167	-0.166	0.001	1822
Dutch_Shepherd_Dog	Modern	Play_FearS	Negative	-0.06	-0.06	0.007	153
English_Springer_Spaniel	Modern	Play_FearS	Negative	-0.078	-0.077	0.001	816
Finnish_Lapphund	Modern	Play_FearS	Negative	0.032	0.032	0.003	312
Flat_coated_Retriever	Modern	Play_FearS	Negative	-0.041	-0.041	0.000465	2153
German_Pinscher	Modern	Play_FearS	Negative	0.008	0.008	0.002	457
German_Shepherd	Modern	Play_FearS	Negative	-0.16	-0.158	6.17e-05	16201
German_Shorthaired_Pointer	Modern	Play_FearS	Negative	-0.088	-0.088	0.004	229
Giant_Schnauzer	Modern	Play_FearS	Negative	-0.15	-0.149	0.001	1814
Golden_Retriever	Modern	Play_FearS	Negative	-0.072	-0.072	0.000279	3591
Greater_Swiss_Mounatin_Dog	Modern	Play_FearS	Negative	-0.039	-0.039	0.005	222
Hovawart	Modern	Play_FearS	Negative	-0.073	-0.073	0.001	1755
Icelandic_Sheepdog	Modern	Play_FearS	Negative	-0.128	-0.127	0.006	169
Irish_Softcoated_Wheaten_Terrier	Modern	Play_FearS	Negative	-0.025	-0.025	0.001	1050
Jack_Russell_Terrier	Modern	Play_FearS	Negative	-0.041	-0.041	0.003	329
Labrador_Retriever	Modern	Play_FearS	Negative	-0.09	-0.09	0.000418	2394
Lapponian_Herder	Modern	Play_FearS	Negative	0.021	0.021	0.004	241
Leonberger	Modern	Play_FearS	Negative	-0.123	-0.122	0.001	1069
Medium_Poodle	Modern	Play_FearS	Negative	-0.037	-0.037	0.004	237
Miniature_Pinscher	Modern	Play_FearS	Negative	0.038	0.037	0.003	365
Miniature_Schnauzer	Modern	Play_FearS	Negative	-0.022	-0.022	0.001	713
Newfoundland	Modern	Play_FearS	Negative	-0.15	-0.149	0.021	50
Nova_Scotia_Duck_Tolling_Retriever	Modern	Play_FearS	Negative	-0.036	-0.036	0.001	1495
Papillion	Modern	Play_FearS	Negative	0.16	0.159	0.009	110
Parsons_Russell_Terrier	Modern	Play_FearS	Negative	-0.114	-0.114	0.004	274
Portuguese_Water_Dog	Modern	Play_FearS	Negative	-0.04	-0.04	0.004	228
Pug	Modern	Play_FearS	Negative	-0.205	-0.202	0.029	38
Rhodesian_Ridgeback	Modern	Play_FearS	Negative	-0.034	-0.034	0.001	1870
Romagna_Water_Dog	Modern	Play_FearS	Negative	0.096	0.096	0.003	290
Rottweiler	Modern	Play_FearS	Negative	-0.063	-0.063	0.000109	9217
Rough_Collie	Modern	Play_FearS	Negative	-0.09	-0.09	0.000332	3015
Saint_Bernard	Modern	Play_FearS	Negative	-0.27	-0.264	0.021	51
Saluki	Ancient	Play_FearS	Negative	-0.005	-0.005	0.05	23
Samoyed	Ancient	Play_FearS	Negative	-0.236	-0.232	0.011	95
Shetland_Sheepdog	Modern	Play_FearS	Negative	-0.037	-0.037	0.004	271
Shiba	Ancient	Play_FearS	Negative	0.125	0.124	0.038	29
Siberian_Husky	Ancient	Play_FearS	Negative	0.093	0.093	0.067	18
Smooth_Collie	Modern	Play_FearS	Negative	-0.055	-0.055	0.002	410
Staffordshire_Bull_Terrier	Modern	Play_FearS	Negative	-0.098	-0.098	0.001	901
Standard_Poodle	Modern	Play_FearS	Negative	-0.005	-0.005	0.002	607
Standard_Schnauzer	Modern	Play_FearS	Negative	-0.095	-0.095	0.002	561
Swedish_Valhund	Modern	Play_FearS	Negative	-0.045	-0.045	0.004	230
Weimaraner	Modern	Play_FearS	Negative	-0.025	-0.025	0.005	214
West_Highland_White_Terrier	Modern	Play_FearS	Negative	-0.006	-0.006	0.022	48
Whippet	Modern	Play_FearS	Negative	-0.224	-0.22	0.006	168
White_Swiss_Shepherd_Dog	Modern	Play_FearS	Negative	-0.221	-0.217	0.003	315
Airedale_Terrier	Modern	Play_FearP	Negative	0.009	0.009	0.005	186
Akita	Ancient	Play_FearP	Negative	-0.157	-0.156	0.059	20
Alaskan_Malamute	Ancient	Play_FearP	Negative	-0.006	-0.006	0.043	26
American_Akita	Ancient	Play_FearP	Negative	-0.292	-0.284	0.04	28
American_Staffordshire_Terrier	Modern	Play_FearP	Negative	-0.031	-0.031	0.002	638
Australian_Cattle_Dog	Modern	Play_FearP	Negative	-0.013	-0.013	0.005	197
Australian_Kelpie	Modern	Play_FearP	Negative	-0.032	-0.032	0.001	1200
Australian_Shepherd	Modern	Play_FearP	Negative	-0.006	-0.006	0.001	1833
Australian_Terrier	Modern	Play_FearP	Negative	-0.119	-0.119	0.024	45
Bearded_Collie	Modern	Play_FearP	Negative	-0.018	-0.018	0.005	188
Beauceron	Modern	Play_FearP	Negative	-0.04	-0.04	0.004	242
Belgian_Groenendael	Modern	Play_FearP	Negative	-0.064	-0.064	0.002	590
Belgian_Tevuren	Modern	Play_FearP	Negative	-0.063	-0.063	0.001	1247
Beligian_Malinois	Modern	Play_FearP	Negative	-0.111	-0.11	0.001	1396
Bernese_Mountain_Dog	Modern	Play_FearP	Negative	0.017	0.017	0.001	1692
Border_Collie	Modern	Play_FearP	Negative	-0.033	-0.033	0.001	804
Border_Terrier	Modern	Play_FearP	Negative	-0.085	-0.085	0.003	376
Boston_Terrier	Modern	Play_FearP	Negative	0.135	0.134	0.029	37
Bouvier_des_Flandres	Modern	Play_FearP	Negative	-0.016	-0.016	0.002	516
Boxer	Modern	Play_FearP	Negative	-0.019	-0.019	0.000219	4566
Briard	Modern	Play_FearP	Negative	0.016	0.016	0.001	1306
Bull_Terrier	Modern	Play_FearP	Negative	-0.244	-0.239	0.006	178
Bullmastiff	Modern	Play_FearP	Negative	0.217	0.214	0.023	46
Cairn_Terrier	Modern	Play_FearP	Negative	-0.002	-0.002	0.006	163
Cane_Corso	Modern	Play_FearP	Negative	-0.086	-0.086	0.004	226
Cardigan_Welsh_Corgi	Modern	Play_FearP	Negative	0.201	0.198	0.014	72
Cavalier_King_Charles_Spaniel	Modern	Play_FearP	Negative	-0.013	-0.013	0.013	79
Chihuahua	Modern	Play_FearP	Negative	0.176	0.174	0.025	43
Curly_Coated_Retriever	Modern	Play_FearP	Negative	-0.122	-0.122	0.006	162
Dachshund	Modern	Play_FearP	Negative	-0.102	-0.101	0.019	56
Dalmatian	Modern	Play_FearP	Negative	0.051	0.051	0.003	362
Danish_Swedish_Farmdog	Modern	Play_FearP	Negative	0.002	0.002	0.004	255
Doberman	Modern	Play_FearP	Negative	-0.054	-0.054	0.001	1773
Dutch_Shepherd_Dog	Modern	Play_FearP	Negative	-0.048	-0.048	0.007	151
English_Springer_Spaniel	Modern	Play_FearP	Negative	-0.051	-0.051	0.001	801
Finnish_Lapphund	Modern	Play_FearP	Negative	-0.007	-0.007	0.003	297
Flat_coated_Retriever	Modern	Play_FearP	Negative	-0.042	-0.042	0.000468	2142
German_Pinscher	Modern	Play_FearP	Negative	0.069	0.069	0.002	440
German_Shepherd	Modern	Play_FearP	Negative	-0.101	-0.101	6.2e-05	16125
German_Shorthaired_Pointer	Modern	Play_FearP	Negative	0	0	0.004	227
Giant_Schnauzer	Modern	Play_FearP	Negative	-0.092	-0.092	0.001	1789
Golden_Retriever	Modern	Play_FearP	Negative	-0.002	-0.002	0	3475
Greater_Swiss_Mounatin_Dog	Modern	Play_FearP	Negative	-0.039	-0.039	0.005	220
Hovawart	Modern	Play_FearP	Negative	-0.036	-0.036	0.001	1727
Icelandic_Sheepdog	Modern	Play_FearP	Negative	0.012	0.012	0.006	163
Irish_Softcoated_Wheaten_Terrier	Modern	Play_FearP	Negative	0.081	0.081	0.001	1028
Jack_Russell_Terrier	Modern	Play_FearP	Negative	-0.081	-0.081	0.003	323
Labrador_Retriever	Modern	Play_FearP	Negative	-0.066	-0.066	0.00042	2385
Lapponian_Herder	Modern	Play_FearP	Negative	-0.087	-0.087	0.004	234
Leonberger	Modern	Play_FearP	Negative	0.011	0.011	0.001	993
Medium_Poodle	Modern	Play_FearP	Negative	-0.007	-0.007	0.004	233
Miniature_Pinscher	Modern	Play_FearP	Negative	-0.01	-0.01	0.003	358
Miniature_Schnauzer	Modern	Play_FearP	Negative	0.006	0.006	0.001	710
Newfoundland	Modern	Play_FearP	Negative	-0.233	-0.229	0.021	50
Nova_Scotia_Duck_Tolling_Retriever	Modern	Play_FearP	Negative	-0.002	-0.002	0.001	1449
Papillion	Modern	Play_FearP	Negative	0.03	0.03	0.01	106
Parsons_Russell_Terrier	Modern	Play_FearP	Negative	-0.163	-0.161	0.004	272
Portuguese_Water_Dog	Modern	Play_FearP	Negative	-0.068	-0.068	0.004	228
Pug	Modern	Play_FearP	Negative	0.178	0.176	0.029	37
Rhodesian_Ridgeback	Modern	Play_FearP	Negative	0.006	0.006	0.001	1812
Romagna_Water_Dog	Modern	Play_FearP	Negative	-0.013	-0.013	0.004	280
Rottweiler	Modern	Play_FearP	Negative	-0.016	-0.016	0.00011	9106
Rough_Collie	Modern	Play_FearP	Negative	-0.059	-0.059	0.000364	2753
Saint_Bernard	Modern	Play_FearP	Negative	-0.208	-0.205	0.021	51
Saluki	Ancient	Play_FearP	Negative	-0.425	-0.401	0.053	22
Samoyed	Ancient	Play_FearP	Negative	-0.101	-0.101	0.011	93
Shetland_Sheepdog	Modern	Play_FearP	Negative	-0.022	-0.022	0.004	265
Shiba	Ancient	Play_FearP	Negative	0.103	0.103	0.04	28
Siberian_Husky	Ancient	Play_FearP	Negative	-0.285	-0.278	0.071	17
Smooth_Collie	Modern	Play_FearP	Negative	-0.147	-0.146	0.003	400
Staffordshire_Bull_Terrier	Modern	Play_FearP	Negative	-0.006	-0.006	0.001	886
Standard_Poodle	Modern	Play_FearP	Negative	0.016	0.016	0.002	587
Standard_Schnauzer	Modern	Play_FearP	Negative	-0.052	-0.052	0.002	545
Swedish_Valhund	Modern	Play_FearP	Negative	-0.123	-0.122	0.004	229
Weimaraner	Modern	Play_FearP	Negative	-0.009	-0.009	0.005	213
West_Highland_White_Terrier	Modern	Play_FearP	Negative	0.008	0.008	0.023	46
Whippet	Modern	Play_FearP	Negative	0.02	0.02	0.006	168
White_Swiss_Shepherd_Dog	Modern	Play_FearP	Negative	-0.109	-0.109	0.003	310
